# Supplementary material for: Autophagy modulation effect on homotypic transfer of intracellular components via tunneling nanotubes in mesenchymal stem cells
Source: Stem Cell Res Ther. 2024 Jul 2;15:189. doi: 10.1186/s13287-024-03813-1 (PMC11218273; doi:10.1186/s13287-024-03813-1)
Supplement: Supplementary file 13 — Supplementary Material 13 [file 13287_2024_3813_MOESM13_ESM.xlsx]

## Sheet: Results
Position	Symbol	Fold Change (comparing to control group)		Log2 Fold change		Fold Regulation (comparing to control group)				MET
		MET	3-MA	MET	3-MA	MET	3-MA			1	2	3	4	5	6	7	8	9	10	11	12
		Fold Change	Fold Change	Log2 Fold change	Log2 Fold change	Fold Regulation	Fold Regulation		A	0.124328	0.757023	-0.217591	8.86799	1.72683	1.19535	0	-0.120294	0.0565835	-4.05889	1.4489	-0.358454
A01	AKT1	1.09	0.87	0.124328	-0.200913	1.09	-1.15		B	1.51602	-0.340075	0.604071	1.42761	3.488	-0.0892673	0.333424	-1.02915	0	-2.12029	-0.736966	0.333424
A02	AMBRA1	1.69	0.45	0.757023	-1.152	1.69	-2.20		C	2.22651	-0.286304	-0.836501	-1.12029	-0.268817	-3.64386	2.05658	0	0.111031	-1.2863	0.815575	-0.599462
A03	APP	0.86	0.85	-0.217591	-0.234465	-1.16	-1.18		D	3.02857	-0.268817	-2.05889	-1.59946	-0.761213	4.30816	-0.556393	-1.78588	0.545968	3.42761	-1.47393	-0.168123
A04	ATG10	467.23	1468.37	8.86799	10.52	467.23	1468.37		E	0.333424	14.698	6.74806	0.333424	-1.55639	3.80839	-0.643856	0.400538	-0.971431	0.400538	0.0143553	0.613532
A05	ATG12	3.31	0.23	1.72683	-2.12029	3.31	-4.44		F	0.790772	0.739848	-0.152003	0.475085	-0.136062	4.25776	-0.556393	3.22805	-1.64386	1.64616	-0.168123	2.01792
A06	ATG16L1	2.29	0.78	1.19535	-0.358454	2.29	-1.28		G	2.95791	4.17792	0.918386	-0.268817	2.27798	0.356144	-0.621488	4.05832	0.389567	3.52857	-1.05889	-1.35845
A07	ATG16L2	0.00	0.71	0	-0.494109	-527.12	-1.40		H	0.632268	0.632268	-1.94342	-1.18442	1.85997
A08	ATG3	0.92	0.51	-0.120294	-0.971431	-1.09	-1.96
A09	ATG4A	1.04	2.89	0.0565835	1.53107	1.04	2.89
A10	ATG4B	0.06	4.11	-4.05889	2.03914	-17.78	4.11
A11	ATG4C	2.73	0.68	1.4489	-0.556393	2.73	-1.47
A12	ATG4D	0.78	1.05	-0.358454	0.0703893	-1.29	1.05			3-MA
B01	ATG5	2.86	1.19	1.51602	0.250962	2.86	1.19			1	2	3	4	5	6	7	8	9	10	11	12
B02	ATG7	0.79	0.42	-0.340075	-1.25154	-1.27	-2.38		A	-0.200913	-1.152	-0.234465	10.52	-2.12029	-0.358454	-0.494109	-0.971431	1.53107	2.03914	-0.556393	0.0703893
B03	ATG9A	1.52	2.89	0.604071	1.53107	1.52	2.89		B	0.250962	-1.25154	1.53107	0.250962	-2.64386	-1.73697	-1.73697	-1.152	-1.59946	-1.18442	-2.12029	0.757023
B04	ATG9B	2.69	1.19	1.42761	0.250962	2.69	1.19		C	1.98914	0.0703893	-1.21759	-2.47393	-1.152	0	-0.184425	2.18903	2.58976	-0.713119	0.879706	0.189034
B05	BAD	11.22	0.16	3.488	-2.64386	11.22	-6.06		D	-1.59946	-0.136062	-2.64386	-2.05889	-1.64386	1.70044	1.22033	-0.0144996	1.52105	0.757023	0.739848	-0.621488
B06	BAK1	0.94	0.30	-0.0892673	-1.73697	-1.06	-3.32		E	0.757023	2.98003	-0.358454	0.757023	0.757023	3.17951	-0.104697	-0.761213	-1	2.03914	-3.47393	1.40054
B07	BAX	1.26	0.30	0.333424	-1.73697	1.26	-3.36		F	0.863938	-0.454032	0.344828	1.852	0.286881	0.367371	-0.599462	0	2.33056	0.0565835	-1.78588	0.238787
B08	BCL2	0.49	0.45	-1.02915	-1.152	-2.06	-2.20		G	2.62994	3.16993	-2.47393	-1.64386	-0.120294	2.02148	-1.35845	0.678072	0.495695	5.05007	-0.152003	0.0426443
B09	BCL2L1	0.00	0.33	0	-1.59946	-1266135.17	-3.03		H	1.18903	-0.888969	-0.736966	-1.64386	2.08066
B10	BECN1	0.23	0.44	-2.12029	-1.18442	-4.41	-2.28
B11	BID	0.60	0.23	-0.736966	-2.12029	-1.67	-4.26
B12	BNIP3	1.26	1.69	0.333424	0.757023	1.26	1.69			Autophagy (GeneGlobe ID - PAHS-084Z) Qiagen
C01	CASP3	4.68	3.97	2.22651	1.98914	4.68	3.97			1	2	3	4	5	6	7	8	9	10	11	12
C02	CASP8	0.82	1.05	-0.286304	0.0703893	-1.22	1.05		A	AKT1	AMBRA1	APP	ATG10	ATG12	ATG16L1	ATG16L2	ATG3	ATG4A	ATG4B	ATG4C	ATG4D
C03	CDKN1B	0.56	0.43	-0.836501	-1.21759	-1.78	-2.31		B	ATG5	ATG7	ATG9A	ATG9B	BAD	BAK1	BAX	BCL2	BCL2L1	BECN1	BID	BNIP3
C04	CDKN2A	0.46	0.18	-1.12029	-2.47393	-2.16	-5.58		C	CASP3	CASP8	CDKN1B	CDKN2A	CLN3	CTSB	CTSD	CTSS	CXCR4	DAPK1	DRAM1	DRAM2
C05	CLN3	0.83	0.45	-0.268817	-1.152	-1.20	-2.20		D	EIF2AK3	EIF4G1	ESR1	FADD	FAS	GAA	GABARAP	GABARAPL1	GABARAPL2	HDAC1	HDAC6	HGS
C06	CTSB	0.08	0.00	-3.64386	0	-12.06	-203.66		E	HSP90AA1	HSPA8	HTT	IFNG	IGF1	INS	IRGM	LAMP1	MAP1LC3A	MAP1LC3B	MAPK14	MAPK8
C07	CTSD	4.16	0.88	2.05658	-0.184425	4.16	-1.14		F	MTOR	NFKB1	NPC1	PIK3C3	PIK3CG	PIK3R4	PRKAA1	PTEN	RAB24	RB1	RGS19	RPS6KB1
C08	CTSS	1.00	4.56	0	2.18903	-1.00	4.56		G	SNCA	SQSTM1	TGFB1	TGM2	TMEM74	TNF	TNFSF10	TP53	ULK1	ULK2	UVRAG	WIPI1
C09	CXCR4	1.08	6.02	0.111031	2.58976	1.08	6.02		H	ACTB	B2M	GAPDH	HPRT1	RPLP0	HGDC	RTC	RTC	RTC	PPC	PPC	PPC
C10	DAPK1	0.41	0.61	-1.2863	-0.713119	-2.41	-1.64
C11	DRAM1	1.76	1.84	0.815575	0.879706	1.76	1.84
C12	DRAM2	0.66	1.14	-0.599462	0.189034	-1.51	1.14
D01	EIF2AK3	8.16	0.33	3.02857	-1.59946	8.16	-3.07
D02	EIF4G1	0.83	0.91	-0.268817	-0.136062	-1.20	-1.09
D03	ESR1	0.24	0.16	-2.05889	-2.64386	-4.20	-6.36
D04	FADD	0.33	0.24	-1.59946	-2.05889	-3.06	-4.14
D05	FAS	0.59	0.32	-0.761213	-1.64386	-1.70	-3.12
D06	GAA	19.81	3.25	4.30816	1.70044	19.81	3.25
D07	GABARAP	0.68	2.33	-0.556393	1.22033	-1.48	2.33
D08	GABARAPL1	0.29	0.99	-1.78588	-0.0144996	-3.46	-1.01
D09	GABARAPL2	1.46	2.87	0.545968	1.52105	1.46	2.87
D10	HDAC1	10.76	1.69	3.42761	0.757023	10.76	1.69
D11	HDAC6	0.36	1.67	-1.47393	0.739848	-2.77	1.67
D12	HGS	0.89	0.65	-0.168123	-0.621488	-1.12	-1.54
E01	HSP90AA1	1.26	1.69	0.333424	0.757023	1.26	1.69
E02	HSPA8	26579.01	7.89	14.698	2.98003	26579.01	7.89
E03	HTT	107.49	0.78	6.74806	-0.358454	107.49	-1.28
E04	IFNG	1.26	1.69	0.333424	0.757023	1.26	1.69
E05	IGF1	0.34	1.69	-1.55639	0.757023	-2.93	1.69
E06	INS	14.01	9.06	3.80839	3.17951	14.01	9.06
E07	IRGM	0.64	0.93	-0.643856	-0.104697	-1.57	-1.08
E08	LAMP1	1.32	0.59	0.400538	-0.761213	1.32	-1.71
E09	MAP1LC3A	0.51	0.50	-0.971431	-1	-1.98	-1.99
E10	MAP1LC3B	1.32	4.11	0.400538	2.03914	1.32	4.11
E11	MAPK14	1.01	0.09	0.0143553	-3.47393	1.01	-10.85
E12	MAPK8	1.53	2.64	0.613532	1.40054	1.53	2.64
F01	MTOR	1.73	1.82	0.790772	0.863938	1.73	1.82
F02	NFKB1	1.67	0.73	0.739848	-0.454032	1.67	-1.37
F03	NPC1	0.90	1.27	-0.152003	0.344828	-1.11	1.27
F04	PIK3C3	1.39	3.61	0.475085	1.852	1.39	3.61
F05	PIK3CG	0.91	1.22	-0.136062	0.286881	-1.10	1.22
F06	PIK3R4	19.13	1.29	4.25776	0.367371	19.13	1.29
F07	PRKAA1	0.68	0.66	-0.556393	-0.599462	-1.47	-1.52
F08	PTEN	9.37	0.00	3.22805	0	9.37	-14066.74
F09	RAB24	0.32	5.03	-1.64386	2.33056	-3.10	5.03
F10	RB1	3.13	1.04	1.64616	0.0565835	3.13	1.04
F11	RGS19	0.89	0.29	-0.168123	-1.78588	-1.13	-3.43
F12	RPS6KB1	4.05	1.18	2.01792	0.238787	4.05	1.18
G01	SNCA	7.77	6.19	2.95791	2.62994	7.77	6.19
G02	SQSTM1	18.10	9.00	4.17792	3.16993	18.10	9.00
G03	TGFB1	1.89	0.18	0.918386	-2.47393	1.89	-5.66
G04	TGM2	0.83	0.32	-0.268817	-1.64386	-1.21	-3.12
G05	TMEM74	4.85	0.92	2.27798	-0.120294	4.85	-1.09
G06	TNF	1.28	4.06	0.356144	2.02148	1.28	4.06
G07	TNFSF10	0.65	0.39	-0.621488	-1.35845	-1.55	-2.57
G08	TP53	16.66	1.60	4.05832	0.678072	16.66	1.60
G09	ULK1	1.31	1.41	0.389567	0.495695	1.31	1.41
G10	ULK2	11.54	33.13	3.52857	5.05007	11.54	33.13
G11	UVRAG	0.48	0.90	-1.05889	-0.152003	-2.07	-1.12
G12	WIPI1	0.39	1.03	-1.35845	0.0426443	-2.57	1.03
H01	ACTB	1.55	2.28	0.632268	1.18903	1.55	2.28
H02	B2M	1.55	0.54	0.632268	-0.888969	1.55	-1.85
H03	GAPDH	0.26	0.60	-1.94342	-0.736966	-3.82	-1.66
H04	HPRT1	0.44	0.32	-1.18442	-1.64386	-2.27	-3.14
H05	RPLP0	3.63	4.23	1.85997	2.08066	3.63	4.23

## Sheet: Definitions
Comments:
A: This gene's average threshold cycle is relatively high (> 30) in either the control or the test sample, and is reasonably low in the other sample (< 30).
These data mean that the gene's expression is relatively low in one sample and reasonably detected in the other sample suggesting that the actual fold-change value is at least as large as the calculated and reported fold-change result.
This fold-change result may also have greater variations if p value > 0.05; therefore, it is important to have a sufficient number of biological replicates to validate the result for this gene.
B: This gene's average threshold cycle is relatively high (> 30), meaning that its relative expression level is low, in both control and test samples, and the p-value for the fold-change is either unavailable or relatively high (p > 0.05).
This fold-change result may also have greater variations; therefore, it is important to have a sufficient number of biological replicates to validate the result for this gene.
C: This gene's average threshold cycle is either not determined or greater than the defined cut-off (deault 35), in both samples meaning that its expression was undetected, making this fold-change result erroneous and un-interpretable.
Fold Change & Fold Regulation:
Fold-Change (2^(- Delta Delta CT)) is the normalized gene expression (2^(- Delta CT)) in the Test Sample divided the normalized gene expression (2^(- Delta CT)) in the Control Sample.
Fold-Regulation represents fold-change results in a biologically meaningful way. Fold-change values greater than one indicate a positive- or an up-regulation, and the fold-regulation is equal to the fold-change.
Fold-change values less than one indicate a negative or down-regulation, and the fold-regulation is the negative inverse of the fold-change.
Fold-change and fold-regulation values greater than 2 are indicated in red; fold-change values less than 0.5 and fold-regulation values less than -2 are indicated in blue.
p-value:
The p values are calculated based on a Student's t-test of the replicate 2^(- Delta CT) values for each gene in the control group and treatment groups, and p values less than 0.05 are indicated in red.

## Sheet: Gene Table
PCR Array Catalog #:	PAHS-084Z
Position	Unigene	Refseq	Symbol	Description	Gname	RT2 Catalog
A01	Hs.525622	NM_005163	AKT1	V-akt murine thymoma viral oncogene homolog 1	AKT/CWS6/PKB/PKB-ALPHA/PRKBA/RAC/RAC-ALPHA	PPH00088B
A02	Hs.654644	NM_017749	AMBRA1	Autophagy/beclin-1 regulator 1	DCAF3/WDR94	PPH17960B
A03	Hs.434980	NM_000484	APP	Amyloid beta (A4) precursor protein	AAA/ABETA/ABPP/AD1/APPI/CTFgamma/CVAP/PN-II/PN2	PPH05947A
A04	Hs.713698	NM_031482	ATG10	ATG10 autophagy related 10 homolog (S. cerevisiae)	APG10/APG10L/pp12616	PPH19514G
A05	Hs.264482	NM_004707	ATG12	ATG12 autophagy related 12 homolog (S. cerevisiae)	APG12/APG12L/FBR93/HAPG12	PPH15326A
A06	Hs.529322	NM_017974	ATG16L1	ATG16 autophagy related 16-like 1 (S. cerevisiae)	APG16L/ATG16A/ATG16L/IBD10/WDR30	PPH19850A
A07	Hs.653186	NM_033388	ATG16L2	ATG16 autophagy related 16-like 2 (S. cerevisiae)	ATG16B/WDR80	PPH08292A
A08	Hs.477126	NM_022488	ATG3	ATG3 autophagy related 3 homolog (S. cerevisiae)	APG3/APG3-LIKE/APG3L/PC3-96	PPH08669A
A09	Hs.8763	NM_052936	ATG4A	ATG4 autophagy related 4 homolog A (S. cerevisiae)	APG4A/AUTL2	PPH07642A
A10	Hs.283610	NM_178326	ATG4B	ATG4 autophagy related 4 homolog B (S. cerevisiae)	APG4B/AUTL1	PPH15916A
A11	Hs.7353	NM_178221	ATG4C	ATG4 autophagy related 4 homolog C (S. cerevisiae)	APG4-C/APG4C/AUTL1/AUTL3	PPH07503A
A12	Hs.512799	NM_032885	ATG4D	ATG4 autophagy related 4 homolog D (S. cerevisiae)	APG4-D/APG4D/AUTL4	PPH23414A
B01	Hs.486063	NM_004849	ATG5	ATG5 autophagy related 5 homolog (S. cerevisiae)	APG5/APG5-LIKE/APG5L/ASP/hAPG5	PPH07779A
B02	Hs.740389	NM_006395	ATG7	ATG7 autophagy related 7 homolog (S. cerevisiae)	APG7-LIKE/APG7L/GSA7	PPH15687C
B03	Hs.323363	NM_024085	ATG9A	ATG9 autophagy related 9 homolog A (S. cerevisiae)	APG9L1/MGD3208/mATG9	PPH16921A
B04	Hs.707300	NM_173681	ATG9B	ATG9 autophagy related 9 homolog B (S. cerevisiae)	APG9L2/NOS3AS/SONE	PPH15659F
B05	Hs.370254	NM_004322	BAD	BCL2-associated agonist of cell death	BBC2/BCL2L8	PPH00075C
B06	Hs.485139	NM_001188	BAK1	BCL2-antagonist/killer 1	BAK/BAK-LIKE/BCL2L7/CDN1	PPH00077F
B07	Hs.624291	NM_004324	BAX	BCL2-associated X protein	BCL2L4	PPH00078B
B08	Hs.150749	NM_000633	BCL2	B-cell CLL/lymphoma 2	Bcl-2/PPP1R50	PPH00079B
B09	Hs.516966	NM_138578	BCL2L1	BCL2-like 1	BCL-XL/S/BCL2L/BCLX/BCLXL/BCLXS/Bcl-X/PPP1R52/bcl-xL/bcl-xS	PPH00082C
B10	Hs.716464	NM_003766	BECN1	Beclin 1, autophagy related	ATG6/VPS30/beclin1	PPH05670B
B11	Hs.517145	NM_001196	BID	BH3 interacting domain death agonist	FP497	PPH00084C
B12	Hs.144873	NM_004052	BNIP3	BCL2/adenovirus E1B 19kDa interacting protein 3	NIP3	PPH00301C
C01	Hs.141125	NM_004346	CASP3	Caspase 3, apoptosis-related cysteine peptidase	CPP32/CPP32B/SCA-1	PPH00107C
C02	Hs.599762	NM_001228	CASP8	Caspase 8, apoptosis-related cysteine peptidase	ALPS2B/CAP4/Casp-8/FLICE/MACH/MCH5	PPH00359F
C03	Hs.238990	NM_004064	CDKN1B	Cyclin-dependent kinase inhibitor 1B (p27, Kip1)	CDKN4/KIP1/MEN1B/MEN4/P27KIP1	PPH00212C
C04	Hs.512599	NM_000077	CDKN2A	Cyclin-dependent kinase inhibitor 2A (melanoma, p16, inhibits CDK4)	ARF/CDK4I/CDKN2/CMM2/INK4/INK4A/MLM/MTS-1/MTS1/P14/P14ARF/P16/P16-INK4A/P16INK4/P16INK4A/P19/P19ARF/TP16	PPH00207C
C05	Hs.534667	NM_000086	CLN3	Ceroid-lipofuscinosis, neuronal 3	BTS/JNCL	PPH14111A
C06	Hs.520898	NM_001908	CTSB	Cathepsin B	APPS/CPSB	PPH01053F
C07	Hs.654447	NM_001909	CTSD	Cathepsin D	CLN10/CPSD/HEL-S-130P	PPH00112F
C08	Hs.181301	NM_004079	CTSS	Cathepsin S	-	PPH06134A
C09	Hs.593413	NM_003467	CXCR4	Chemokine (C-X-C motif) receptor 4	CD184/D2S201E/FB22/HM89/HSY3RR/LAP-3/LAP3/LCR1/LESTR/NPY3R/NPYR/NPYRL/NPYY3R/WHIM/WHIMS	PPH00621A
C10	Hs.380277	NM_004938	DAPK1	Death-associated protein kinase 1	DAPK	PPH00273F
C11	Hs.525634	NM_018370	DRAM1	DNA-damage regulated autophagy modulator 1	DRAM	PPH19768F
C12	Hs.485606	NM_178454	DRAM2	DNA-damage regulated autophagy modulator 2	PRO180/TMEM77/WWFQ154	PPH14917A
D01	Hs.591589	NM_004836	EIF2AK3	Eukaryotic translation initiation factor 2-alpha kinase 3	PEK/PERK/WRS	PPH10874A
D02	Hs.433750	NM_182917	EIF4G1	Eukaryotic translation initiation factor 4 gamma, 1	EIF-4G1/EIF4F/EIF4G/EIF4GI/P220/PARK18	PPH20223A
D03	Hs.744830	NM_000125	ESR1	Estrogen receptor 1	ER/ESR/ESRA/ESTRR/Era/NR3A1	PPH01001A
D04	Hs.86131	NM_003824	FADD	Fas (TNFRSF6)-associated via death domain	GIG3/MORT1	PPH00367A
D05	Hs.667309	NM_000043	FAS	Fas (TNF receptor superfamily, member 6)	ALPS1A/APO-1/APT1/CD95/FAS1/FASTM/TNFRSF6	PPH00141B
D06	Hs.1437	NM_000152	GAA	Glucosidase, alpha; acid	LYAG	PPH07077F
D07	Hs.647421	NM_007278	GABARAP	GABA(A) receptor-associated protein	ATG8A/GABARAP-a/MM46	PPH60029B
D08	Hs.524250	NM_031412	GABARAPL1	GABA(A) receptor-associated protein like 1	APG8-LIKE/APG8L/ATG8/ATG8B/ATG8L/GEC1	PPH17234A
D09	Hs.461379	NM_007285	GABARAPL2	GABA(A) receptor-associated protein-like 2	ATG8/ATG8C/GATE-16/GATE16/GEF-2/GEF2	PPH07417A
D10	Hs.88556	NM_004964	HDAC1	Histone deacetylase 1	GON-10/HD1/RPD3/RPD3L1	PPH01735F
D11	Hs.6764	NM_006044	HDAC6	Histone deacetylase 6	CPBHM/HD6/JM21/PPP1R90	PPH01475B
D12	Hs.661056	NM_004712	HGS	Hepatocyte growth factor-regulated tyrosine kinase substrate	HRS	PPH19788A
E01	Hs.525600	NM_001017963	HSP90AA1	Heat shock protein 90kDa alpha (cytosolic), class A member 1	EL52/HSP86/HSP89A/HSP90A/HSP90N/HSPC1/HSPCA/HSPCAL1/HSPCAL4/HSPN/Hsp89/Hsp90/LAP-2/LAP2	PPH63391B
E02	Hs.180414	NM_006597	HSPA8	Heat shock 70kDa protein 8	HEL-33/HEL-S-72p/HSC54/HSC70/HSC71/HSP71/HSP73/HSPA10/LAP-1/LAP1/NIP71	PPH01211B
E03	Hs.518450	NM_002111	HTT	Huntingtin	HD/IT15	PPH05750F
E04	Hs.856	NM_000619	IFNG	Interferon, gamma	IFG/IFI	PPH00380C
E05	Hs.160562	NM_000618	IGF1	Insulin-like growth factor 1 (somatomedin C)	IGF-I/IGFI/MGF	PPH00167C
E06	Hs.700350	NM_000207	INS	Insulin	IDDM/IDDM1/IDDM2/ILPR/IRDN/MODY10	PPH00561C
E07	Hs.519680	NM_001145805	IRGM	Immunity-related GTPase family, M	IFI1/IRGM1/LRG-47/LRG47	PPH58303E
E08	Hs.494419	NM_005561	LAMP1	Lysosomal-associated membrane protein 1	CD107a/LAMPA/LGP120	PPH05794G
E09	Hs.632273	NM_181509	MAP1LC3A	Microtubule-associated protein 1 light chain 3 alpha	ATG8E/LC3/LC3A/MAP1ALC3/MAP1BLC3	PPH19436A
E10	Hs.356061	NM_022818	MAP1LC3B	Microtubule-associated protein 1 light chain 3 beta	ATG8F/LC3B/MAP1A/1BLC3/MAP1LC3B-a	PPH17765B
E11	Hs.485233	NM_001315	MAPK14	Mitogen-activated protein kinase 14	CSBP/CSBP1/CSBP2/CSPB1/EXIP/Mxi2/PRKM14/PRKM15/RK/SAPK2A/p38/p38ALPHA	PPH00750B
E12	Hs.138211	NM_002750	MAPK8	Mitogen-activated protein kinase 8	JNK/JNK-46/JNK1/JNK1A2/JNK21B1/2/PRKM8/SAPK1/SAPK1c	PPH00720B
F01	Hs.338207	NM_004958	MTOR	Mechanistic target of rapamycin (serine/threonine kinase)	FRAP/FRAP1/FRAP2/RAFT1/RAPT1	PPH02311D
F02	Hs.618430	NM_003998	NFKB1	Nuclear factor of kappa light polypeptide gene enhancer in B-cells 1	EBP-1/KBF1/NF-kB1/NF-kappa-B/NF-kappaB/NFKB-p105/NFKB-p50/NFkappaB/p105/p50	PPH00204F
F03	Hs.464779	NM_000271	NPC1	Niemann-Pick disease, type C1	NPC	PPH06357A
F04	Hs.656958	NM_002647	PIK3C3	Phosphoinositide-3-kinase, class 3	VPS34/Vps34/hVps34	PPH19820A
F05	Hs.32942	NM_002649	PIK3CG	Phosphoinositide-3-kinase, catalytic, gamma polypeptide	PI3CG/PI3K/PI3Kgamma/PIK3/p110gamma/p120-PI3K	PPH02226A
F06	Hs.149032	NM_014602	PIK3R4	Phosphoinositide-3-kinase, regulatory subunit 4	VPS15/p150	PPH16635A
F07	Hs.43322	NM_006251	PRKAA1	Protein kinase, AMP-activated, alpha 1 catalytic subunit	AMPK/AMPKa1	PPH00043B
F08	Hs.729457	NM_000314	PTEN	Phosphatase and tensin homolog	10q23del/BZS/CWS1/DEC/GLM2/MHAM/MMAC1/PTEN1/TEP1	PPH00327F
F09	Hs.16258	NM_130781	RAB24	RAB24, member RAS oncogene family	-	PPH08089B
F10	Hs.408528	NM_000321	RB1	Retinoblastoma 1	OSRC/PPP1R130/RB/p105-Rb/pRb/pp110	PPH00228F
F11	Hs.422336	NM_005873	RGS19	Regulator of G-protein signaling 19	GAIP/RGSGAIP	PPH02525A
F12	Hs.463642	NM_003161	RPS6KB1	Ribosomal protein S6 kinase, 70kDa, polypeptide 1	PS6K/S6K/S6K-beta-1/S6K1/STK14A/p70 S6KA/p70(S6K)-alpha/p70-S6K/p70-alpha	PPH00791F
G01	Hs.21374	NM_000345	SNCA	Synuclein, alpha (non A4 component of amyloid precursor)	NACP/PARK1/PARK4/PD1	PPH05943G
G02	Hs.587290	NM_003900	SQSTM1	Sequestosome 1	A170/FTDALS3/OSIL/PDB3/ZIP3/p60/p62/p62B	PPH02107A
G03	Hs.645227	NM_000660	TGFB1	Transforming growth factor, beta 1	CED/DPD1/LAP/TGFB/TGFbeta	PPH00508A
G04	Hs.517033	NM_004613	TGM2	Transglutaminase 2 (C polypeptide, protein-glutamine-gamma-glutamyltransferase)	G-ALPHA-h/GNAH/HEL-S-45/TG2/TGC	PPH23362A
G05	Hs.99439	NM_153015	TMEM74	Transmembrane protein 74	NET36	PPH10786B
G06	Hs.241570	NM_000594	TNF	Tumor necrosis factor	DIF/TNF-alpha/TNFA/TNFSF2	PPH00341F
G07	Hs.478275	NM_003810	TNFSF10	Tumor necrosis factor (ligand) superfamily, member 10	APO2L/Apo-2L/CD253/TL2/TRAIL	PPH00242F
G08	Hs.437460	NM_000546	TP53	Tumor protein p53	BCC7/LFS1/P53/TRP53	PPH00213F
G09	Hs.47061	NM_003565	ULK1	Unc-51-like kinase 1 (C. elegans)	ATG1/ATG1A/UNC51/Unc51.1/hATG1	PPH09320A
G10	Hs.168762	NM_014683	ULK2	Unc-51-like kinase 2 (C. elegans)	ATG1B/Unc51.2	PPH13378A
G11	Hs.202470	NM_003369	UVRAG	UV radiation resistance associated gene	DHTX/VPS38/p63	PPH07910B
G12	Hs.463964	NM_017983	WIPI1	WD repeat domain, phosphoinositide interacting 1	ATG18/ATG18A/WIPI49	PPH07685A
H01	Hs.520640	NM_001101	ACTB	Actin, beta	BRWS1/PS1TP5BP1	PPH00073G
H02	Hs.534255	NM_004048	B2M	Beta-2-microglobulin	-	PPH01094E
H03	Hs.592355	NM_002046	GAPDH	Glyceraldehyde-3-phosphate dehydrogenase	G3PD/GAPD/HEL-S-162eP	PPH00150F
H04	Hs.412707	NM_000194	HPRT1	Hypoxanthine phosphoribosyltransferase 1	HGPRT/HPRT	PPH01018C
H05	Hs.546285	NM_001002	RPLP0	Ribosomal protein, large, P0	L10E/LP0/P0/PRLP0/RPP0	PPH21138F
H06	N/A	SA_00105	HGDC	Human Genomic DNA Contamination	HIGX1A	PPH65835A
H07	N/A	SA_00104	RTC	Reverse Transcription Control	RTC	PPX63340A
H08	N/A	SA_00104	RTC	Reverse Transcription Control	RTC	PPX63340A
H09	N/A	SA_00104	RTC	Reverse Transcription Control	RTC	PPX63340A
H10	N/A	SA_00103	PPC	Positive PCR Control	PPC
H11	N/A	SA_00103	PPC	Positive PCR Control	PPC
H12	N/A	SA_00103	PPC	Positive PCR Control	PPC

## Sheet: Average Ct
Position	Symbol	AVG Ct			Standard Deviation
		Control Group	Group 1	Group 2	Control Group	Group 1	Group 2
A01	AKT1	19.87	20.08	20.83	0.000000	0.000000	0.000000
A02	AMBRA1	12.16	11.74	14.06	0.000000	0.000000	0.000000
A03	APP	11.66	12.21	12.66	0.000000	0.000000	0.000000
A04	ATG10	35.00	26.47	25.24	0.000000	0.000000	0.000000
A05	ATG12	19.09	17.70	22.00	0.000000	0.000000	0.000000
A06	ATG16L1	24.75	23.89	25.87	0.000000	0.000000	0.000000
A07	ATG16L2	25.62	35.00	26.87	0.000000	0.000000	0.000000
A08	ATG3	10.45	10.91	12.18	0.000000	0.000000	0.000000
A09	ATG4A	19.31	19.59	18.54	0.000000	0.000000	0.000000
A10	ATG4B	27.06	31.55	25.78	0.000000	0.000000	0.000000
A11	ATG4C	15.60	14.49	16.92	0.000000	0.000000	0.000000
A12	ATG4D	10.16	10.86	10.85	0.000000	0.000000	0.000000
B01	ATG5	17.04	15.86	17.55	0.000000	0.000000	0.000000
B02	ATG7	10.12	10.80	12.13	0.000000	0.000000	0.000000
B03	ATG9A	17.07	16.80	16.30	0.000000	0.000000	0.000000
B04	ATG9B	21.33	20.24	21.84	0.000000	0.000000	0.000000
B05	BAD	21.96	18.81	25.32	0.000000	0.000000	0.000000
B06	BAK1	15.27	15.69	17.76	0.000000	0.000000	0.000000
B07	BAX	13.78	13.79	16.29	0.000000	0.000000	0.000000
B08	BCL2	13.09	14.47	14.99	0.000000	0.000000	0.000000
B09	BCL2L1	14.39	35.00	16.75	0.000000	0.000000	0.000000
B10	BECN1	17.84	20.32	19.79	0.000000	0.000000	0.000000
B11	BID	10.00	11.08	12.85	0.000000	0.000000	0.000000
B12	BNIP3	35.00	35.00	35.00	0.000000	0.000000	0.000000
C01	CASP3	18.92	17.03	17.69	0.000000	0.000000	0.000000
C02	CASP8	13.58	14.21	14.27	0.000000	0.000000	0.000000
C03	CDKN1B	10.10	11.27	12.07	0.000000	0.000000	0.000000
C04	CDKN2A	11.09	12.54	14.33	0.000000	0.000000	0.000000
C05	CLN3	17.58	18.18	19.48	0.000000	0.000000	0.000000
C06	CTSB	26.57	30.50	35.00	0.000000	0.000000	0.000000
C07	CTSD	29.35	27.63	30.30	0.000000	0.000000	0.000000
C08	CTSS	21.57	21.91	20.14	0.000000	0.000000	0.000000
C09	CXCR4	23.87	24.10	22.04	0.000000	0.000000	0.000000
C10	DAPK1	13.55	15.16	15.02	0.000000	0.000000	0.000000
C11	DRAM1	16.96	16.48	16.84	0.000000	0.000000	0.000000
C12	DRAM2	15.94	16.87	16.51	0.000000	0.000000	0.000000
D01	EIF2AK3	32.62	29.93	35.00	0.000000	0.000000	0.000000
D02	EIF4G1	15.60	16.20	16.49	0.000000	0.000000	0.000000
D03	ESR1	22.24	24.65	25.67	0.000000	0.000000	0.000000
D04	FADD	22.88	24.83	25.69	0.000000	0.000000	0.000000
D05	FAS	12.09	13.19	14.49	0.000000	0.000000	0.000000
D06	GAA	29.62	25.65	28.68	0.000000	0.000000	0.000000
D07	GABARAP	19.81	20.71	19.35	0.000000	0.000000	0.000000
D08	GABARAPL1	13.89	16.02	14.67	0.000000	0.000000	0.000000
D09	GABARAPL2	18.97	18.76	18.21	0.000000	0.000000	0.000000
D10	HDAC1	35.00	31.91	35.00	0.000000	0.000000	0.000000
D11	HDAC6	20.52	22.33	20.54	0.000000	0.000000	0.000000
D12	HGS	18.25	18.75	19.63	0.000000	0.000000	0.000000
E01	HSP90AA1	35.00	35.00	35.00	0.000000	0.000000	0.000000
E02	HSPA8	26.31	11.95	24.09	0.000000	0.000000	0.000000
E03	HTT	21.83	15.42	22.95	0.000000	0.000000	0.000000
E04	IFNG	35.00	35.00	35.00	0.000000	0.000000	0.000000
E05	IGF1	20.05	21.94	20.05	0.000000	0.000000	0.000000
E06	INS	27.93	24.46	25.51	0.000000	0.000000	0.000000
E07	IRGM	16.94	17.93	17.81	0.000000	0.000000	0.000000
E08	LAMP1	19.74	19.68	21.27	0.000000	0.000000	0.000000
E09	MAP1LC3A	14.85	16.17	16.60	0.000000	0.000000	0.000000
E10	MAP1LC3B	17.95	17.89	16.67	0.000000	0.000000	0.000000
E11	MAPK14	15.51	15.83	19.71	0.000000	0.000000	0.000000
E12	MAPK8	17.47	17.19	16.83	0.000000	0.000000	0.000000
F01	MTOR	22.63	22.18	22.53	0.000000	0.000000	0.000000
F02	NFKB1	14.26	13.86	15.47	0.000000	0.000000	0.000000
F03	NPC1	14.57	15.06	14.99	0.000000	0.000000	0.000000
F04	PIK3C3	24.69	24.55	23.60	0.000000	0.000000	0.000000
F05	PIK3CG	34.53	35.00	35.00	0.000000	0.000000	0.000000
F06	PIK3R4	30.69	26.77	31.08	0.000000	0.000000	0.000000
F07	PRKAA1	22.74	23.63	24.10	0.000000	0.000000	0.000000
F08	PTEN	20.46	17.57	35.00	0.000000	0.000000	0.000000
F09	RAB24	14.64	16.61	13.07	0.000000	0.000000	0.000000
F10	RB1	23.15	21.84	23.86	0.000000	0.000000	0.000000
F11	RGS19	10.49	11.00	13.03	0.000000	0.000000	0.000000
F12	RPS6KB1	17.90	16.22	18.42	0.000000	0.000000	0.000000
G01	SNCA	22.60	19.98	20.73	0.000000	0.000000	0.000000
G02	SQSTM1	25.09	21.25	22.68	0.000000	0.000000	0.000000
G03	TGFB1	19.01	18.43	22.27	0.000000	0.000000	0.000000
G04	TGM2	11.15	11.76	13.55	0.000000	0.000000	0.000000
G05	TMEM74	25.08	23.14	25.96	0.000000	0.000000	0.000000
G06	TNF	17.93	17.91	16.67	0.000000	0.000000	0.000000
G07	TNFSF10	10.54	11.51	12.66	0.000000	0.000000	0.000000
G08	TP53	28.79	25.07	28.87	0.000000	0.000000	0.000000
G09	ULK1	14.25	14.20	14.51	0.000000	0.000000	0.000000
G10	ULK2	26.92	23.73	22.63	0.000000	0.000000	0.000000
G11	UVRAG	23.54	24.93	24.46	0.000000	0.000000	0.000000
G12	WIPI1	16.98	18.68	17.70	0.000000	0.000000	0.000000
H01	ACTB	20.54	20.25	20.11	0.000000	0.000000	0.000000
H02	B2M	9.32	9.03	10.97	0.000000	0.000000	0.000000
H03	GAPDH	24.45	26.72	25.94	0.000000	0.000000	0.000000
H04	HPRT1	15.20	16.72	17.61	0.000000	0.000000	0.000000
H05	RPLP0	27.44	25.92	26.12	0.000000	0.000000	0.000000

## Sheet: Average Delta(Ct)
Position	Symbol	AVG Delta(Ct) (Ct(GOI) - Ave Ct(HKG))			Standard Deviation
		Control Group	Group 1	Group 2	Control Group	Group 1	Group 2
A01	AKT1	0.48	0.35	0.68	0.000000	0.000000	0.000000
A02	AMBRA1	-7.23	-7.99	-6.09	0.000000	0.000000	0.000000
A03	APP	-7.73	-7.52	-7.49	0.000000	0.000000	0.000000
A04	ATG10	15.61	6.74	5.09	0.000000	0.000000	0.000000
A05	ATG12	-0.30	-2.03	1.85	0.000000	0.000000	0.000000
A06	ATG16L1	5.36	4.16	5.72	0.000000	0.000000	0.000000
A07	ATG16L2	6.23	15.27	6.72	0.000000	0.000000	0.000000
A08	ATG3	-8.94	-8.82	-7.97	0.000000	0.000000	0.000000
A09	ATG4A	-0.08	-0.14	-1.61	0.000000	0.000000	0.000000
A10	ATG4B	7.67	11.82	5.63	0.000000	0.000000	0.000000
A11	ATG4C	-3.79	-5.24	-3.23	0.000000	0.000000	0.000000
A12	ATG4D	-9.23	-8.87	-9.30	0.000000	0.000000	0.000000
B01	ATG5	-2.35	-3.87	-2.60	0.000000	0.000000	0.000000
B02	ATG7	-9.27	-8.93	-8.02	0.000000	0.000000	0.000000
B03	ATG9A	-2.32	-2.93	-3.85	0.000000	0.000000	0.000000
B04	ATG9B	1.94	0.51	1.69	0.000000	0.000000	0.000000
B05	BAD	2.57	-0.92	5.17	0.000000	0.000000	0.000000
B06	BAK1	-4.12	-4.04	-2.39	0.000000	0.000000	0.000000
B07	BAX	-5.61	-5.94	-3.86	0.000000	0.000000	0.000000
B08	BCL2	-6.30	-5.26	-5.16	0.000000	0.000000	0.000000
B09	BCL2L1	-5.00	15.27	-3.40	0.000000	0.000000	0.000000
B10	BECN1	-1.55	0.59	-0.36	0.000000	0.000000	0.000000
B11	BID	-9.39	-8.65	-7.30	0.000000	0.000000	0.000000
B12	BNIP3	15.61	15.27	14.85	0.000000	0.000000	0.000000
C01	CASP3	-0.47	-2.70	-2.46	0.000000	0.000000	0.000000
C02	CASP8	-5.81	-5.52	-5.88	0.000000	0.000000	0.000000
C03	CDKN1B	-9.29	-8.46	-8.08	0.000000	0.000000	0.000000
C04	CDKN2A	-8.30	-7.19	-5.82	0.000000	0.000000	0.000000
C05	CLN3	-1.81	-1.55	-0.67	0.000000	0.000000	0.000000
C06	CTSB	7.18	10.77	14.85	0.000000	0.000000	0.000000
C07	CTSD	9.96	7.90	10.15	0.000000	0.000000	0.000000
C08	CTSS	2.18	2.18	-0.01	0.000000	0.000000	0.000000
C09	CXCR4	4.48	4.37	1.89	0.000000	0.000000	0.000000
C10	DAPK1	-5.84	-4.57	-5.13	0.000000	0.000000	0.000000
C11	DRAM1	-2.43	-3.25	-3.31	0.000000	0.000000	0.000000
C12	DRAM2	-3.45	-2.86	-3.64	0.000000	0.000000	0.000000
D01	EIF2AK3	13.23	10.20	14.85	0.000000	0.000000	0.000000
D02	EIF4G1	-3.79	-3.53	-3.66	0.000000	0.000000	0.000000
D03	ESR1	2.85	4.92	5.52	0.000000	0.000000	0.000000
D04	FADD	3.49	5.10	5.54	0.000000	0.000000	0.000000
D05	FAS	-7.30	-6.54	-5.66	0.000000	0.000000	0.000000
D06	GAA	10.23	5.92	8.53	0.000000	0.000000	0.000000
D07	GABARAP	0.42	0.98	-0.80	0.000000	0.000000	0.000000
D08	GABARAPL1	-5.50	-3.71	-5.48	0.000000	0.000000	0.000000
D09	GABARAPL2	-0.42	-0.97	-1.94	0.000000	0.000000	0.000000
D10	HDAC1	15.61	12.18	14.85	0.000000	0.000000	0.000000
D11	HDAC6	1.13	2.60	0.39	0.000000	0.000000	0.000000
D12	HGS	-1.14	-0.98	-0.52	0.000000	0.000000	0.000000
E01	HSP90AA1	15.61	15.27	14.85	0.000000	0.000000	0.000000
E02	HSPA8	6.92	-7.78	3.94	0.000000	0.000000	0.000000
E03	HTT	2.44	-4.31	2.80	0.000000	0.000000	0.000000
E04	IFNG	15.61	15.27	14.85	0.000000	0.000000	0.000000
E05	IGF1	0.66	2.21	-0.10	0.000000	0.000000	0.000000
E06	INS	8.54	4.73	5.36	0.000000	0.000000	0.000000
E07	IRGM	-2.45	-1.80	-2.34	0.000000	0.000000	0.000000
E08	LAMP1	0.35	-0.05	1.12	0.000000	0.000000	0.000000
E09	MAP1LC3A	-4.54	-3.56	-3.55	0.000000	0.000000	0.000000
E10	MAP1LC3B	-1.44	-1.84	-3.48	0.000000	0.000000	0.000000
E11	MAPK14	-3.88	-3.90	-0.44	0.000000	0.000000	0.000000
E12	MAPK8	-1.92	-2.54	-3.32	0.000000	0.000000	0.000000
F01	MTOR	3.24	2.45	2.38	0.000000	0.000000	0.000000
F02	NFKB1	-5.13	-5.87	-4.68	0.000000	0.000000	0.000000
F03	NPC1	-4.82	-4.67	-5.16	0.000000	0.000000	0.000000
F04	PIK3C3	5.30	4.82	3.45	0.000000	0.000000	0.000000
F05	PIK3CG	15.14	15.27	14.85	0.000000	0.000000	0.000000
F06	PIK3R4	11.30	7.04	10.93	0.000000	0.000000	0.000000
F07	PRKAA1	3.35	3.90	3.95	0.000000	0.000000	0.000000
F08	PTEN	1.07	-2.16	14.85	0.000000	0.000000	0.000000
F09	RAB24	-4.75	-3.12	-7.08	0.000000	0.000000	0.000000
F10	RB1	3.76	2.11	3.71	0.000000	0.000000	0.000000
F11	RGS19	-8.90	-8.73	-7.12	0.000000	0.000000	0.000000
F12	RPS6KB1	-1.49	-3.51	-1.73	0.000000	0.000000	0.000000
G01	SNCA	3.21	0.25	0.58	0.000000	0.000000	0.000000
G02	SQSTM1	5.70	1.52	2.53	0.000000	0.000000	0.000000
G03	TGFB1	-0.38	-1.30	2.12	0.000000	0.000000	0.000000
G04	TGM2	-8.24	-7.97	-6.60	0.000000	0.000000	0.000000
G05	TMEM74	5.69	3.41	5.81	0.000000	0.000000	0.000000
G06	TNF	-1.46	-1.82	-3.48	0.000000	0.000000	0.000000
G07	TNFSF10	-8.85	-8.22	-7.49	0.000000	0.000000	0.000000
G08	TP53	9.40	5.34	8.72	0.000000	0.000000	0.000000
G09	ULK1	-5.14	-5.53	-5.64	0.000000	0.000000	0.000000
G10	ULK2	7.53	4.00	2.48	0.000000	0.000000	0.000000
G11	UVRAG	4.15	5.20	4.31	0.000000	0.000000	0.000000
G12	WIPI1	-2.41	-1.05	-2.45	0.000000	0.000000	0.000000
H01	ACTB	1.15	0.52	-0.04	0.000000	0.000000	0.000000
H02	B2M	-10.07	-10.70	-9.18	0.000000	0.000000	0.000000
H03	GAPDH	5.06	6.99	5.79	0.000000	0.000000	0.000000
H04	HPRT1	-4.19	-3.01	-2.54	0.000000	0.000000	0.000000
H05	RPLP0	8.05	6.19	5.97	0.000000	0.000000	0.000000

## Sheet: 2^(-Avg.(Delta(Ct))
Position	Symbol	2^(-Avg.(Delta(Ct))
		Control Group	Group 1	Group 2
A01	AKT1	0.716978	0.783497	0.624165
A02	AMBRA1	150.122874	253.879483	68.119692
A03	APP	212.305804	183.291999	179.768944
A04	ATG10	0.000020	0.009342	0.029360
A05	ATG12	1.231144	4.078391	0.277392
A06	ATG16L1	0.024349	0.055862	0.018972
A07	ATG16L2	0.013322	0.000025	0.009486
A08	ATG3	491.143229	451.317841	250.731596
A09	ATG4A	1.057018	1.100379	3.052518
A10	ATG4B	0.004910	0.000276	0.020193
A11	ATG4C	13.832596	37.739411	9.382680
A12	ATG4D	600.491494	467.233530	630.345940
B01	ATG5	5.098243	14.601048	6.062866
B02	ATG7	617.373608	487.074957	259.573627
B03	ATG9A	4.993322	7.610546	14.420007
B04	ATG9B	0.260616	0.701250	0.309927
B05	BAD	0.168404	1.889494	0.027776
B06	BAK1	17.387758	16.427033	5.241574
B07	BAX	48.840295	61.307854	14.520306
B08	BCL2	78.793242	38.266233	35.753188
B09	BCL2L1	32.000000	0.000025	10.556063
B10	BECN1	2.928171	0.663423	1.283426
B11	BID	670.921423	401.150560	157.586485
B12	BNIP3	0.000020	0.000025	0.000034
C01	CASP3	1.385109	6.489017	5.502167
C02	CASP8	56.102766	45.823000	58.892010
C03	CDKN1B	625.991822	351.650876	270.596618
C04	CDKN2A	315.172970	145.815472	56.492992
C05	CLN3	3.506423	2.924115	1.591073
C06	CTSB	0.006896	0.000572	0.000034
C07	CTSD	0.001004	0.004181	0.000880
C08	CTSS	0.220676	0.220370	1.006956
C09	CXCR4	0.044811	0.048294	0.269807
C10	DAPK1	57.281605	23.719472	35.017398
C11	DRAM1	5.388934	9.500477	9.917662
C12	DRAM2	10.928322	7.250096	12.466633
D01	EIF2AK3	0.000104	0.000849	0.000034
D02	EIF4G1	13.832596	11.535431	12.640661
D03	ESR1	0.138696	0.032986	0.021793
D04	FADD	0.089003	0.029117	0.021493
D05	FAS	157.586485	92.925330	50.562644
D06	GAA	0.000833	0.016493	0.002705
D07	GABARAP	0.747425	0.506277	1.741101
D08	GABARAPL1	45.254834	13.068304	44.631797
D09	GABARAPL2	1.337928	1.956127	3.837056
D10	HDAC1	0.000020	0.000215	0.000034
D11	HDAC6	0.456916	0.164710	0.763130
D12	HGS	2.203810	1.969733	1.433955
E01	HSP90AA1	0.000020	0.000025	0.000034
E02	HSPA8	0.008258	219.488265	0.065154
E03	HTT	0.184284	19.807845	0.143587
E04	IFNG	0.000020	0.000025	0.000034
E05	IGF1	0.632878	0.215835	1.071773
E06	INS	0.002687	0.037629	0.024349
E07	IRGM	5.464161	3.477378	5.063026
E08	LAMP1	0.784584	1.033831	0.460094
E09	MAP1LC3A	23.263560	11.777815	11.712686
E10	MAP1LC3B	2.713209	3.575141	11.157949
E11	MAPK14	14.723002	14.907847	1.356604
E12	MAPK8	3.784231	5.807833	9.986644
F01	MTOR	0.105843	0.182757	0.192109
F02	NFKB1	35.017398	58.404191	25.634236
F03	NPC1	28.246496	25.421901	35.753188
F04	PIK3C3	0.025383	0.035354	0.091505
F05	PIK3CG	0.000028	0.000025	0.000034
F06	PIK3R4	0.000397	0.007588	0.000513
F07	PRKAA1	0.098073	0.066893	0.064704
F08	PTEN	0.476319	4.462957	0.000034
F09	RAB24	26.908685	8.681835	135.298309
F10	RB1	0.073812	0.231326	0.076415
F11	RGS19	477.712892	424.023379	139.102062
F12	RPS6KB1	2.808890	11.376619	3.317278
G01	SNCA	0.108067	0.839731	0.668964
G02	SQSTM1	0.019237	0.348203	0.173139
G03	TGFB1	1.301342	2.458878	0.230047
G04	TGM2	302.334121	250.384249	97.005860
G05	TMEM74	0.019370	0.093948	0.017824
G06	TNF	2.751084	3.525921	11.157949
G07	TNFSF10	461.440237	297.758731	179.768944
G08	TP53	0.001480	0.024655	0.002371
G09	ULK1	35.260964	46.141724	49.866533
G10	ULK2	0.005411	0.062413	0.179244
G11	UVRAG	0.056328	0.027167	0.050415
G12	WIPI1	5.314743	2.067661	5.464161
H01	ACTB	0.450625	0.696406	1.028114
H02	B2M	1074.909884	1661.188415	580.036549
H03	GAPDH	0.029977	0.007856	0.018073
H04	HPRT1	18.252219	8.044485	5.815890
H05	RPLP0	0.003773	0.013678	0.015953

## Sheet: Fold Change
Position	Symbol	Fold Change (comparing to control group)
		MET		3-MA		MET	3-MA
		Fold Change	Comments	Fold Change	Comments	Log2 Fold change	Log2 Fold change
A01	AKT1	1.09		0.87		0.124328	-0.200913
A02	AMBRA1	1.69		0.45		0.757023	-1.152
A03	APP	0.86		0.85		-0.217591	-0.234465
A04	ATG10	467.23		1468.37	A	8.86799	10.52
A05	ATG12	3.31		0.23		1.72683	-2.12029
A06	ATG16L1	2.29		0.78		1.19535	-0.358454
A07	ATG16L2	0.00	A	0.71		0	-0.494109
A08	ATG3	0.92		0.51		-0.120294	-0.971431
A09	ATG4A	1.04		2.89		0.0565835	1.53107
A10	ATG4B	0.06		4.11		-4.05889	2.03914
A11	ATG4C	2.73		0.68		1.4489	-0.556393
A12	ATG4D	0.78		1.05		-0.358454	0.0703893
B01	ATG5	2.86		1.19		1.51602	0.250962
B02	ATG7	0.79		0.42		-0.340075	-1.25154
B03	ATG9A	1.52		2.89		0.604071	1.53107
B04	ATG9B	2.69		1.19		1.42761	0.250962
B05	BAD	11.22		0.16		3.488	-2.64386
B06	BAK1	0.94		0.30		-0.0892673	-1.73697
B07	BAX	1.26		0.30		0.333424	-1.73697
B08	BCL2	0.49		0.45		-1.02915	-1.152
B09	BCL2L1	0.00	A	0.33		0	-1.59946
B10	BECN1	0.23		0.44		-2.12029	-1.18442
B11	BID	0.60		0.23		-0.736966	-2.12029
B12	BNIP3	1.26		1.69		0.333424	0.757023
C01	CASP3	4.68		3.97		2.22651	1.98914
C02	CASP8	0.82		1.05		-0.286304	0.0703893
C03	CDKN1B	0.56		0.43		-0.836501	-1.21759
C04	CDKN2A	0.46		0.18		-1.12029	-2.47393
C05	CLN3	0.83		0.45		-0.268817	-1.152
C06	CTSB	0.08		0.00	A	-3.64386	0
C07	CTSD	4.16		0.88		2.05658	-0.184425
C08	CTSS	1.00		4.56		0	2.18903
C09	CXCR4	1.08		6.02		0.111031	2.58976
C10	DAPK1	0.41		0.61		-1.2863	-0.713119
C11	DRAM1	1.76		1.84		0.815575	0.879706
C12	DRAM2	0.66		1.14		-0.599462	0.189034
D01	EIF2AK3	8.16		0.33		3.02857	-1.59946
D02	EIF4G1	0.83		0.91		-0.268817	-0.136062
D03	ESR1	0.24		0.16		-2.05889	-2.64386
D04	FADD	0.33		0.24		-1.59946	-2.05889
D05	FAS	0.59		0.32		-0.761213	-1.64386
D06	GAA	19.81		3.25		4.30816	1.70044
D07	GABARAP	0.68		2.33		-0.556393	1.22033
D08	GABARAPL1	0.29		0.99		-1.78588	-0.0144996
D09	GABARAPL2	1.46		2.87		0.545968	1.52105
D10	HDAC1	10.76		1.69		3.42761	0.757023
D11	HDAC6	0.36		1.67		-1.47393	0.739848
D12	HGS	0.89		0.65		-0.168123	-0.621488
E01	HSP90AA1	1.26		1.69		0.333424	0.757023
E02	HSPA8	26579.01		7.89		14.698	2.98003
E03	HTT	107.49		0.78		6.74806	-0.358454
E04	IFNG	1.26		1.69		0.333424	0.757023
E05	IGF1	0.34		1.69		-1.55639	0.757023
E06	INS	14.01		9.06		3.80839	3.17951
E07	IRGM	0.64		0.93		-0.643856	-0.104697
E08	LAMP1	1.32		0.59		0.400538	-0.761213
E09	MAP1LC3A	0.51		0.50		-0.971431	-1
E10	MAP1LC3B	1.32		4.11		0.400538	2.03914
E11	MAPK14	1.01		0.09		0.0143553	-3.47393
E12	MAPK8	1.53		2.64		0.613532	1.40054
F01	MTOR	1.73		1.82		0.790772	0.863938
F02	NFKB1	1.67		0.73		0.739848	-0.454032
F03	NPC1	0.90		1.27		-0.152003	0.344828
F04	PIK3C3	1.39		3.61		0.475085	1.852
F05	PIK3CG	0.91		1.22		-0.136062	0.286881
F06	PIK3R4	19.13		1.29		4.25776	0.367371
F07	PRKAA1	0.68		0.66		-0.556393	-0.599462
F08	PTEN	9.37		0.00	A	3.22805	0
F09	RAB24	0.32		5.03		-1.64386	2.33056
F10	RB1	3.13		1.04		1.64616	0.0565835
F11	RGS19	0.89		0.29		-0.168123	-1.78588
F12	RPS6KB1	4.05		1.18		2.01792	0.238787
G01	SNCA	7.77		6.19		2.95791	2.62994
G02	SQSTM1	18.10		9.00		4.17792	3.16993
G03	TGFB1	1.89		0.18		0.918386	-2.47393
G04	TGM2	0.83		0.32		-0.268817	-1.64386
G05	TMEM74	4.85		0.92		2.27798	-0.120294
G06	TNF	1.28		4.06		0.356144	2.02148
G07	TNFSF10	0.65		0.39		-0.621488	-1.35845
G08	TP53	16.66		1.60		4.05832	0.678072
G09	ULK1	1.31		1.41		0.389567	0.495695
G10	ULK2	11.54		33.13		3.52857	5.05007
G11	UVRAG	0.48		0.90		-1.05889	-0.152003
G12	WIPI1	0.39		1.03		-1.35845	0.0426443
H01	ACTB	1.55		2.28		0.632268	1.18903
H02	B2M	1.55		0.54		0.632268	-0.888969
H03	GAPDH	0.26		0.60		-1.94342	-0.736966
H04	HPRT1	0.44		0.32		-1.18442	-1.64386
H05	RPLP0	3.63		4.23		1.85997	2.08066

## Sheet: p-value
Position	Symbol	p-value (comparing to control group)
		Group 1	Group 2
A01	AKT1	0.000000	0.000000
A02	AMBRA1	0.000000	0.000000
A03	APP	0.000000	0.000000
A04	ATG10	0.000000	0.000000
A05	ATG12	0.000000	0.000000
A06	ATG16L1	0.000000	0.000000
A07	ATG16L2	0.000000	0.000000
A08	ATG3	0.000000	0.000000
A09	ATG4A	0.000000	0.000000
A10	ATG4B	0.000000	0.000000
A11	ATG4C	0.000000	0.000000
A12	ATG4D	0.000000	0.000000
B01	ATG5	0.000000	0.000000
B02	ATG7	0.000000	0.000000
B03	ATG9A	0.000000	0.000000
B04	ATG9B	0.000000	0.000000
B05	BAD	0.000000	0.000000
B06	BAK1	0.000000	0.000000
B07	BAX	0.000000	0.000000
B08	BCL2	0.000000	0.000000
B09	BCL2L1	0.000000	0.000000
B10	BECN1	0.000000	0.000000
B11	BID	0.000000	0.000000
B12	BNIP3	0.000000	0.000000
C01	CASP3	0.000000	0.000000
C02	CASP8	0.000000	0.000000
C03	CDKN1B	0.000000	0.000000
C04	CDKN2A	0.000000	0.000000
C05	CLN3	0.000000	0.000000
C06	CTSB	0.000000	0.000000
C07	CTSD	0.000000	0.000000
C08	CTSS	0.000000	0.000000
C09	CXCR4	0.000000	0.000000
C10	DAPK1	0.000000	0.000000
C11	DRAM1	0.000000	0.000000
C12	DRAM2	0.000000	0.000000
D01	EIF2AK3	0.000000	0.000000
D02	EIF4G1	0.000000	0.000000
D03	ESR1	0.000000	0.000000
D04	FADD	0.000000	0.000000
D05	FAS	0.000000	0.000000
D06	GAA	0.000000	0.000000
D07	GABARAP	0.000000	0.000000
D08	GABARAPL1	0.000000	0.000000
D09	GABARAPL2	0.000000	0.000000
D10	HDAC1	0.000000	0.000000
D11	HDAC6	0.000000	0.000000
D12	HGS	0.000000	0.000000
E01	HSP90AA1	0.000000	0.000000
E02	HSPA8	0.000000	0.000000
E03	HTT	0.000000	0.000000
E04	IFNG	0.000000	0.000000
E05	IGF1	0.000000	0.000000
E06	INS	0.000000	0.000000
E07	IRGM	0.000000	0.000000
E08	LAMP1	0.000000	0.000000
E09	MAP1LC3A	0.000000	0.000000
E10	MAP1LC3B	0.000000	0.000000
E11	MAPK14	0.000000	0.000000
E12	MAPK8	0.000000	0.000000
F01	MTOR	0.000000	0.000000
F02	NFKB1	0.000000	0.000000
F03	NPC1	0.000000	0.000000
F04	PIK3C3	0.000000	0.000000
F05	PIK3CG	0.000000	0.000000
F06	PIK3R4	0.000000	0.000000
F07	PRKAA1	0.000000	0.000000
F08	PTEN	0.000000	0.000000
F09	RAB24	0.000000	0.000000
F10	RB1	0.000000	0.000000
F11	RGS19	0.000000	0.000000
F12	RPS6KB1	0.000000	0.000000
G01	SNCA	0.000000	0.000000
G02	SQSTM1	0.000000	0.000000
G03	TGFB1	0.000000	0.000000
G04	TGM2	0.000000	0.000000
G05	TMEM74	0.000000	0.000000
G06	TNF	0.000000	0.000000
G07	TNFSF10	0.000000	0.000000
G08	TP53	0.000000	0.000000
G09	ULK1	0.000000	0.000000
G10	ULK2	0.000000	0.000000
G11	UVRAG	0.000000	0.000000
G12	WIPI1	0.000000	0.000000
H01	ACTB	0.000000	0.000000
H02	B2M	0.000000	0.000000
H03	GAPDH	0.000000	0.000000
H04	HPRT1	0.000000	0.000000
H05	RPLP0	0.000000	0.000000

## Sheet: Fold Regulation
Position	Symbol	Up-Down Regulation (comparing to control group)
		Group 1		Group 2
		Fold Regulation	Comments	Fold Regulation	Comments
A01	AKT1	1.09		-1.15
A02	AMBRA1	1.69		-2.20
A03	APP	-1.16		-1.18
A04	ATG10	467.23		1468.37	A
A05	ATG12	3.31		-4.44
A06	ATG16L1	2.29		-1.28
A07	ATG16L2	-527.12	A	-1.40
A08	ATG3	-1.09		-1.96
A09	ATG4A	1.04		2.89
A10	ATG4B	-17.78		4.11
A11	ATG4C	2.73		-1.47
A12	ATG4D	-1.29		1.05
B01	ATG5	2.86		1.19
B02	ATG7	-1.27		-2.38
B03	ATG9A	1.52		2.89
B04	ATG9B	2.69		1.19
B05	BAD	11.22		-6.06
B06	BAK1	-1.06		-3.32
B07	BAX	1.26		-3.36
B08	BCL2	-2.06		-2.20
B09	BCL2L1	-1266135.17	A	-3.03
B10	BECN1	-4.41		-2.28
B11	BID	-1.67		-4.26
B12	BNIP3	1.26		1.69
C01	CASP3	4.68		3.97
C02	CASP8	-1.22		1.05
C03	CDKN1B	-1.78		-2.31
C04	CDKN2A	-2.16		-5.58
C05	CLN3	-1.20		-2.20
C06	CTSB	-12.06		-203.66	A
C07	CTSD	4.16		-1.14
C08	CTSS	-1.00		4.56
C09	CXCR4	1.08		6.02
C10	DAPK1	-2.41		-1.64
C11	DRAM1	1.76		1.84
C12	DRAM2	-1.51		1.14
D01	EIF2AK3	8.16		-3.07
D02	EIF4G1	-1.20		-1.09
D03	ESR1	-4.20		-6.36
D04	FADD	-3.06		-4.14
D05	FAS	-1.70		-3.12
D06	GAA	19.81		3.25
D07	GABARAP	-1.48		2.33
D08	GABARAPL1	-3.46		-1.01
D09	GABARAPL2	1.46		2.87
D10	HDAC1	10.76		1.69
D11	HDAC6	-2.77		1.67
D12	HGS	-1.12		-1.54
E01	HSP90AA1	1.26		1.69
E02	HSPA8	26579.01		7.89
E03	HTT	107.49		-1.28
E04	IFNG	1.26		1.69
E05	IGF1	-2.93		1.69
E06	INS	14.01		9.06
E07	IRGM	-1.57		-1.08
E08	LAMP1	1.32		-1.71
E09	MAP1LC3A	-1.98		-1.99
E10	MAP1LC3B	1.32		4.11
E11	MAPK14	1.01		-10.85
E12	MAPK8	1.53		2.64
F01	MTOR	1.73		1.82
F02	NFKB1	1.67		-1.37
F03	NPC1	-1.11		1.27
F04	PIK3C3	1.39		3.61
F05	PIK3CG	-1.10		1.22
F06	PIK3R4	19.13		1.29
F07	PRKAA1	-1.47		-1.52
F08	PTEN	9.37		-14066.74	A
F09	RAB24	-3.10		5.03
F10	RB1	3.13		1.04
F11	RGS19	-1.13		-3.43
F12	RPS6KB1	4.05		1.18
G01	SNCA	7.77		6.19
G02	SQSTM1	18.10		9.00
G03	TGFB1	1.89		-5.66
G04	TGM2	-1.21		-3.12
G05	TMEM74	4.85		-1.09
G06	TNF	1.28		4.06
G07	TNFSF10	-1.55		-2.57
G08	TP53	16.66		1.60
G09	ULK1	1.31		1.41
G10	ULK2	11.54		33.13
G11	UVRAG	-2.07		-1.12
G12	WIPI1	-2.57		1.03
H01	ACTB	1.55		2.28
H02	B2M	1.55		-1.85
H03	GAPDH	-3.82		-1.66
H04	HPRT1	-2.27		-3.14
H05	RPLP0	3.63		4.23
