# Supplementary material for: Autophagy modulation effect on homotypic transfer of intracellular components via tunneling nanotubes in mesenchymal stem cells
Source: Stem Cell Res Ther. 2024 Jul 2;15:189. doi: 10.1186/s13287-024-03813-1 (PMC11218273; doi:10.1186/s13287-024-03813-1)
Supplement: Supplementary file 14 — Supplementary Material 14 [file 13287_2024_3813_MOESM14_ESM.xlsx]

## Sheet: Results
Position	Symbol	Fold Change (comparing to control group)		Log 2 Fold Change (comparing to control group)		Fold Regulation (comparing to control group)				MET
		MET	3-MA	MET	3-MA	MET	3-MA			1	2	3	4	5	6	7	8	9	10	11	12
		Fold Change	Fold Change	Log2 Fold change	Log2 Fold change	Fold Regulation	Fold Regulation		A	0.0976108	0	-0.168123	-0.321928	0.594549	0.111031	0.15056	-1.64386	0.963474	-0.0439433	-2.18442	1.01436
A01	AES	1.07	1.41	0.0976108	0.495695	1.07	1.41		B	-0.494109	1.4957	1.19535	1.14405	0.815575	-1.152	0.903038	0.124328	-1.02915	-0.514573	1.42761	0.400538
A02	APC	0.00	0.27	0	-1.88897	-256.71	-3.66		C	-1.25154	0.0285692	-0.286304	-0.535332	0.748461	0.263034	0.565597	0.464668	0.594549	0.367371	-0.0439433	0.748461
A03	AXIN1	0.89	0.71	-0.168123	-0.494109	-1.12	-1.42		D	-0.0439433	1.05658	-0.200913	-0.136062	1.37851	-0.251539	0.847997	0.695994	-0.340075	0.62293	3.55582	1.22651
A04	AXIN2	0.80	1.84	-0.321928	0.879706	-1.25	1.84		E	-0.120294	0.505891	0.454176	0.847997	-1.78588	-0.514573	-1	0.526069	0.0703893	0.526069	-0.321928	0.505891
A05	BCL9	1.51	2.79	0.594549	1.48027	1.51	2.79		F	1.01436	-3.8365	-1	-3.8365	1.43829	0.443607	-3.32193	0.15056	0.0976108	0.411426	0	1.25701
A06	BTRC	1.08	1.34	0.111031	0.422233	1.08	1.34		G	0.85599	0	0.704872	0.0976108	-1.08927	0.286881	-2.05889	-0.0144996	0.526069	-4.32193	0.704872	0.62293
A07	CCND1	1.11	1.92	0.15056	0.941106	1.11	1.92		H	0.15056	-0.0892673	-0.286304	0.704872	-0.494109
A08	CCND2	0.32	0.61	-1.64386	-0.713119	-3.1	-1.63
A09	CSNK1A1	1.95	1.20	0.963474	0.263034	1.95	1.2
A10	CSNK2A1	0.97	0.14	-0.0439433	-2.8365	-1.03	-6.93
A11	CTBP1	0.22	0.91	-2.18442	-0.136062	-4.51	-1.1
A12	CTNNB1	2.02	1.57	1.01436	0.650765	2.02	1.57			3-MA
B01	CTNNBIP1	0.71	1.78	-0.494109	0.831877	-1.41	1.78			1	2	3	4	5	6	7	8	9	10	11	12
B02	CXXC4	2.82	1.16	1.4957	0.214125	2.82	1.16		A	0.495695	-1.88897	-0.494109	0.879706	1.48027	0.422233	0.941106	-0.713119	0.263034	-2.8365	-0.136062	0.650765
B03	DAAM1	2.29	0.80	1.19535	-0.321928	2.29	-1.25		B	0.831877	0.214125	-0.321928	0.765535	1.13093	-0.286304	1.02148	1.93734	-0.152003	0.526069	2.20789	1.15704
B04	DAB2	2.21	1.70	1.14405	0.765535	2.21	1.7		C	-0.415037	-0.217591	0.226509	-0.761213	0.31034	0.286881	0.238787	0.443607	0.641546	0.0565835	-0.0588937	0.83996
B05	DIXDC1	1.76	2.19	0.815575	1.13093	1.76	2.19		D	1.17632	0.757023	-0.0892673	-1.8365	0.526069	1.93734	0.85599	1.9486	0.176323	0.0840643	1.09085	-1.05889
B06	DKK1	0.45	0.82	-1.152	-0.286304	-2.21	-1.22		E	0.0840643	1.26903	0.344828	0.526069	-0.136062	0.604071	-0.836501	0.214125	-2.73697	1.16993	0.15056	1.29866
B07	DKK3	1.87	2.03	0.903038	1.02148	1.87	2.03		F	0.790772	-1	-0.136062	-1.02915	2.49825	1.02148	-2.25154	1.4957	0.678072	0.910733	0.31034	0.83996
B08	DVL1	1.09	3.83	0.124328	1.93734	1.09	3.83		G	1.64616	-3.8365	0.0285692	0.505891	0.516015	0.526069	-0.68966	0.422233	1.87971	-1.55639	2.29866	0.226509
B09	DVL2	0.49	0.90	-1.02915	-0.152003	-2.05	-1.11		H	0.948601	0.454176	0.464668	0.263034	-2.12029
B10	EP300	0.70	1.44	-0.514573	0.526069	-1.43	1.44
B11	FBXW11	2.69	4.62	1.42761	2.20789	2.69	4.62
B12	FBXW4	1.32	2.23	0.400538	1.15704	1.32	2.23
C01	FGF4	0.42	0.75	-1.25154	-0.415037	-2.37	-1.34			WNT Pathway (GeneGlobe ID - PAHS-043ZF) Qiagen
C02	FOSL1	1.02	0.86	0.0285692	-0.217591	1.02	-1.17			1	2	3	4	5	6	7	8	9	10	11	12
C03	FOXN1	0.82	1.17	-0.286304	0.226509	-1.22	1.17		A	AES	APC	AXIN1	AXIN2	BCL9	BTRC	CCND1	CCND2	CSNK1A1	CSNK2A1	CTBP1	CTNNB1
C04	FRAT1	0.69	0.59	-0.535332	-0.761213	-1.46	-1.71		B	CTNNBIP1	CXXC4	DAAM1	DAB2	DIXDC1	DKK1	DKK3	DVL1	DVL2	EP300	FBXW11	FBXW4
C05	FRZB	1.68	1.24	0.748461	0.31034	1.68	1.24		C	FGF4	FOSL1	FOXN1	FRAT1	FRZB	FZD1	FZD2	FZD3	FZD4	FZD5	FZD6	FZD7
C06	FZD1	1.20	1.22	0.263034	0.286881	1.2	1.22		D	FZD8	FZD9	GSK3A	GSK3B	JUN	KREMEN1	LEF1	LRP5	LRP6	MAPK8	MMP7	MYC
C07	FZD2	1.48	1.18	0.565597	0.238787	1.48	1.18		E	NFATC1	NKD1	NLK	PITX2	PORCN	PPARD	PRICKLE1	PYGO1	RHOA	RHOU	RUVBL1	SFRP1
C08	FZD3	1.38	1.36	0.464668	0.443607	1.38	1.36		F	SFRP4	SOX17	TCF7	TCF7L1	TLE1	VANGL2	WIF1	WISP1	WNT1	WNT10A	WNT11	WNT16
C09	FZD4	1.51	1.56	0.594549	0.641546	1.51	1.56		G	WNT2	WNT2B	WNT3	WNT3A	WNT4	WNT5A	WNT5B	WNT6	WNT7A	WNT7B	WNT8A	WNT9A
C10	FZD5	1.29	1.04	0.367371	0.0565835	1.29	1.04		H	ACTB	B2M	GAPDH	HPRT1	RPLP0	HGDC	RTC	RTC	RTC	PPC	PPC	PPC
C11	FZD6	0.97	0.96	-0.0439433	-0.0588937	-1.03	-1.04
C12	FZD7	1.68	1.79	0.748461	0.83996	1.68	1.79
D01	FZD8	0.97	2.26	-0.0439433	1.17632	-1.03	2.26
D02	FZD9	2.08	1.69	1.05658	0.757023	2.08	1.69
D03	GSK3A	0.87	0.94	-0.200913	-0.0892673	-1.15	-1.06
D04	GSK3B	0.91	0.28	-0.136062	-1.8365	-1.1	-3.59
D05	JUN	2.60	1.44	1.37851	0.526069	2.6	1.44
D06	KREMEN1	0.84	3.83	-0.251539	1.93734	-1.18	3.83
D07	LEF1	1.80	1.81	0.847997	0.85599	1.8	1.81
D08	LRP5	1.62	3.86	0.695994	1.9486	1.62	3.86
D09	LRP6	0.79	1.13	-0.340075	0.176323	-1.27	1.13
D10	MAPK8	1.54	1.06	0.62293	0.0840643	1.54	1.06
D11	MMP7	11.76	2.13	3.55582	1.09085	11.76	2.13
D12	MYC	2.34	0.48	1.22651	-1.05889	2.34	-2.07
E01	NFATC1	0.92	1.06	-0.120294	0.0840643	-1.08	1.06
E02	NKD1	1.42	2.41	0.505891	1.26903	1.42	2.41
E03	NLK	1.37	1.27	0.454176	0.344828	1.37	1.27
E04	PITX2	1.80	1.44	0.847997	0.526069	1.8	1.44
E05	PORCN	0.29	0.91	-1.78588	-0.136062	-3.44	-1.1
E06	PPARD	0.70	1.52	-0.514573	0.604071	-1.44	1.52
E07	PRICKLE1	0.50	0.56	-1	-0.836501	-1.99	-1.79
E08	PYGO1	1.44	1.16	0.526069	0.214125	1.44	1.16
E09	RHOA	1.05	0.15	0.0703893	-2.73697	1.05	-6.74
E10	RHOU	1.44	2.25	0.526069	1.16993	1.44	2.25
E11	RUVBL1	0.80	1.11	-0.321928	0.15056	-1.24	1.11
E12	SFRP1	1.42	2.46	0.505891	1.29866	1.42	2.46
F01	SFRP4	2.02	1.73	1.01436	0.790772	2.02	1.73
F02	SOX17	0.07	0.50	-3.8365	-1	-14.26	-1.99
F03	TCF7	0.50	0.91	-1	-0.136062	-2.01	-1.1
F04	TCF7L1	0.07	0.49	-3.8365	-1.02915	-15.18	-2.04
F05	TLE1	2.71	5.65	1.43829	2.49825	2.71	5.65
F06	VANGL2	1.36	2.03	0.443607	1.02148	1.36	2.03
F07	WIF1	0.10	0.21	-3.32193	-2.25154	-10.08	-4.67
F08	CCN4	1.11	2.82	0.15056	1.4957	1.11	2.82
F09	WNT1	1.07	1.60	0.0976108	0.678072	1.07	1.6
F10	WNT10A	1.33	1.88	0.411426	0.910733	1.33	1.88
F11	WNT11	1.00	1.24	0	0.31034	-1	1.24
F12	WNT16	2.39	1.79	1.25701	0.83996	2.39	1.79
G01	WNT2	1.81	3.13	0.85599	1.64616	1.81	3.13
G02	WNT2B	0.00	0.07	0	-3.8365	-682.18	-14.44
G03	WNT3	1.63	1.02	0.704872	0.0285692	1.63	1.02
G04	WNT3A	1.07	1.42	0.0976108	0.505891	1.07	1.42
G05	WNT4	0.47	1.43	-1.08927	0.516015	-2.15	1.43
G06	WNT5A	1.22	1.44	0.286881	0.526069	1.22	1.44
G07	WNT5B	0.24	0.62	-2.05889	-0.68966	-4.24	-1.62
G08	WNT6	0.99	1.34	-0.0144996	0.422233	-1.01	1.34
G09	WNT7A	1.44	3.68	0.526069	1.87971	1.44	3.68
G10	WNT7B	0.05	0.34	-4.32193	-1.55639	-21.17	-2.97
G11	WNT8A	1.63	4.92	0.704872	2.29866	1.63	4.92
G12	WNT9A	1.54	1.17	0.62293	0.226509	1.54	1.17
H01	ACTB	1.11	1.93	0.15056	0.948601	1.11	1.93
H02	B2M	0.94	1.37	-0.0892673	0.454176	-1.07	1.37
H03	GAPDH	0.82	1.38	-0.286304	0.464668	-1.22	1.38
H04	HPRT1	1.63	1.20	0.704872	0.263034	1.63	1.2
H05	RPLP0	0.71	0.23	-0.494109	-2.12029	-1.4	-4.41

## Sheet: Definitions
Comments:
A: This gene's average threshold cycle is relatively high (> 30) in either the control or the test sample, and is reasonably low in the other sample (< 30).
These data mean that the gene's expression is relatively low in one sample and reasonably detected in the other sample suggesting that the actual fold-change value is at least as large as the calculated and reported fold-change result.
This fold-change result may also have greater variations if p value > 0.05; therefore, it is important to have a sufficient number of biological replicates to validate the result for this gene.
B: This gene's average threshold cycle is relatively high (> 30), meaning that its relative expression level is low, in both control and test samples, and the p-value for the fold-change is either unavailable or relatively high (p > 0.05).
This fold-change result may also have greater variations; therefore, it is important to have a sufficient number of biological replicates to validate the result for this gene.
C: This gene's average threshold cycle is either not determined or greater than the defined cut-off (deault 35), in both samples meaning that its expression was undetected, making this fold-change result erroneous and un-interpretable.
Fold Change & Fold Regulation:
Fold-Change (2^(- Delta Delta CT)) is the normalized gene expression (2^(- Delta CT)) in the Test Sample divided the normalized gene expression (2^(- Delta CT)) in the Control Sample.
Fold-Regulation represents fold-change results in a biologically meaningful way. Fold-change values greater than one indicate a positive- or an up-regulation, and the fold-regulation is equal to the fold-change.
Fold-change values less than one indicate a negative or down-regulation, and the fold-regulation is the negative inverse of the fold-change.
Fold-change and fold-regulation values greater than 2 are indicated in red; fold-change values less than 0.5 and fold-regulation values less than -2 are indicated in blue.
p-value:
The p values are calculated based on a Student's t-test of the replicate 2^(- Delta CT) values for each gene in the control group and treatment groups, and p values less than 0.05 are indicated in red.

## Sheet: Gene Table
PCR Array Catalog #:	PAHS-043Z
Position	Unigene	Refseq	Symbol	Description	Gname	RT2 Catalog
A01	Hs.515053	NM_001130	AES	Amino-terminal enhancer of split	AES-1/AES-2/ESP1/GRG/GRG5/Grg-5/TLE5	PPH02776C
A02	Hs.158932	NM_000038	APC	Adenomatous polyposis coli	BTPS2/DP2/DP2.5/DP3/GS/PPP1R46	PPH00070B
A03	Hs.592082	NM_003502	AXIN1	Axin 1	AXIN/PPP1R49	PPH02221A
A04	Hs.156527	NM_004655	AXIN2	Axin 2	AXIL/ODCRCS	PPH02750F
A05	Hs.415209	NM_004326	BCL9	B-cell CLL/lymphoma 9	LGS	PPH19715A
A06	Hs.643802	NM_033637	BTRC	Beta-transducin repeat containing	BETA-TRCP/FBW1A/FBXW1/FBXW1A/FWD1/bTrCP/bTrCP1/betaTrCP	PPH02771C
A07	Hs.523852	NM_053056	CCND1	Cyclin D1	BCL1/D11S287E/PRAD1/U21B31	PPH00128F
A08	Hs.376071	NM_001759	CCND2	Cyclin D2	KIAK0002/MPPH3	PPH00129C
A09	Hs.529862	NM_001892	CSNK1A1	Casein kinase 1, alpha 1	CK1/CK1a/CKIa/HEL-S-77p/HLCDGP1/PRO2975	PPH02213B
A10	Hs.644056	NM_001895	CSNK2A1	Casein kinase 2, alpha 1 polypeptide	CK2A1/CKII/CSNK2A3	PPH01514C
A11	Hs.208597	NM_001328	CTBP1	C-terminal binding protein 1	BARS	PPH02774A
A12	Hs.712929	NM_001904	CTNNB1	Catenin (cadherin-associated protein), beta 1, 88kDa	CTNNB/MRD19/armadillo	PPH00643F
B01	Hs.685322	NM_020248	CTNNBIP1	Catenin, beta interacting protein 1	ICAT	PPH02784B
B02	Hs.624057	NM_025212	CXXC4	CXXC finger protein 4	IDAX	PPH07840A
B03	Hs.654934	NM_014992	DAAM1	Dishevelled associated activator of morphogenesis 1	-	PPH17816A
B04	Hs.696631	NM_001343	DAB2	Disabled homolog 2, mitogen-responsive phosphoprotein (Drosophila)	DOC-2/DOC2	PPH06375A
B05	Hs.655626	NM_033425	DIXDC1	DIX domain containing 1	CCD1	PPH11359F
B06	Hs.40499	NM_012242	DKK1	Dickkopf homolog 1 (Xenopus laevis)	DKK-1/SK	PPH01752C
B07	Hs.292156	NM_015881	DKK3	Dickkopf homolog 3 (Xenopus laevis)	REIC/RIG	PPH05547F
B08	Hs.731450	NM_004421	DVL1	Dishevelled, dsh homolog 1 (Drosophila)	DRS2/DVL/DVL1L1/DVL1P1	PPH02780F
B09	Hs.118640	NM_004422	DVL2	Dishevelled, dsh homolog 2 (Drosophila)	-	PPH02747F
B10	Hs.517517	NM_001429	EP300	E1A binding protein p300	KAT3B/RSTS2/p300	PPH00319A
B11	Hs.484138	NM_012300	FBXW11	F-box and WD repeat domain containing 11	BTRC2/BTRCP2/FBW1B/FBXW1B/Fbw11/Hos	PPH15818C
B12	Hs.500822	NM_022039	FBXW4	F-box and WD repeat domain containing 4	DAC/FBW4/FBWD4/SHFM3/SHSF3	PPH16461F
C01	Hs.1755	NM_002007	FGF4	Fibroblast growth factor 4	HBGF-4/HST/HST-1/HSTF1/K-FGF/KFGF	PPH00356A
C02	Hs.283565	NM_005438	FOSL1	FOS-like antigen 1	FRA/FRA1/fra-1	PPH00145C
C03	Hs.58611	NM_003593	FOXN1	Forkhead box N1	FKHL20/RONU/WHN	PPH14228C
C04	Hs.126057	NM_005479	FRAT1	Frequently rearranged in advanced T-cell lymphomas	-	PPH02749B
C05	Hs.128453	NM_001463	FRZB	Frizzled-related protein	FRE/FRITZ/FRP-3/FRZB-1/FRZB-PEN/FRZB1/FZRB/OS1/SFRP3/SRFP3/hFIZ	PPH02755C
C06	Hs.94234	NM_003505	FZD1	Frizzled family receptor 1	-	PPH02476B
C07	Hs.142912	NM_001466	FZD2	Frizzled family receptor 2	Fz2/fz-2/fzE2/hFz2	PPH02470A
C08	Hs.40735	NM_017412	FZD3	Frizzled family receptor 3	Fz-3	PPH02457B
C09	Hs.591968	NM_012193	FZD4	Frizzled family receptor 4	CD344/EVR1/FEVR/FZD4S/Fz-4/Fz4/FzE4/GPCR/hFz4	PPH02427B
C10	Hs.17631	NM_003468	FZD5	Frizzled family receptor 5	C2orf31/HFZ5	PPH02411F
C11	Hs.591863	NM_003506	FZD6	Frizzled family receptor 6	FZ-6/FZ6/HFZ6/NDNC10	PPH02402B
C12	Hs.173859	NM_003507	FZD7	Frizzled family receptor 7	FzE3	PPH02420B
D01	Hs.302634	NM_031866	FZD8	Frizzled family receptor 8	FZ-8/hFZ8	PPH02446C
D02	Hs.647029	NM_003508	FZD9	Frizzled family receptor 9	CD349/FZD3	PPH02416A
D03	Hs.466828	NM_019884	GSK3A	Glycogen synthase kinase 3 alpha	-	PPH01354E
D04	Hs.445733	NM_002093	GSK3B	Glycogen synthase kinase 3 beta	-	PPH00787C
D05	Hs.696684	NM_002228	JUN	Jun proto-oncogene	AP-1/AP1/c-Jun	PPH00095A
D06	Hs.229335	NM_001039570	KREMEN1	Kringle containing transmembrane protein 1	KREMEN/KRM1	PPH14680F
D07	Hs.743478	NM_016269	LEF1	Lymphoid enhancer-binding factor 1	LEF-1/TCF10/TCF1ALPHA/TCF7L3	PPH02778C
D08	Hs.6347	NM_002335	LRP5	Low density lipoprotein receptor-related protein 5	BMND1/EVR1/EVR4/HBM/LR3/LRP-5/LRP7/OPPG/OPS/OPTA1/VBCH2	PPH02315F
D09	Hs.584775	NM_002336	LRP6	Low density lipoprotein receptor-related protein 6	ADCAD2	PPH02762A
D10	Hs.138211	NM_002750	MAPK8	Mitogen-activated protein kinase 8	JNK/JNK-46/JNK1/JNK1A2/JNK21B1/2/PRKM8/SAPK1/SAPK1c	PPH00720B
D11	Hs.2256	NM_002423	MMP7	Matrix metallopeptidase 7 (matrilysin, uterine)	MMP-7/MPSL1/PUMP-1	PPH00809E
D12	Hs.202453	NM_002467	MYC	V-myc myelocytomatosis viral oncogene homolog (avian)	MRTL/MYCC/bHLHe39/c-Myc	PPH00100B
E01	Hs.534074	NM_172390	NFATC1	Nuclear factor of activated T-cells, cytoplasmic, calcineurin-dependent 1	NF-ATC/NF-ATc1.2/NFAT2/NFATc	PPH00277C
E02	Hs.187578	NM_033119	NKD1	Naked cuticle homolog 1 (Drosophila)	Naked1	PPH02768C
E03	Hs.208759	NM_016231	NLK	Nemo-like kinase	-	PPH05701F
E04	Hs.643588	NM_000325	PITX2	Paired-like homeodomain 2	ARP1/Brx1/IDG2/IGDS/IGDS2/IHG2/IRID2/Otlx2/PTX2/RGS/RIEG/RIEG1/RS	PPH02783A
E05	Hs.386453	NM_022825	PORCN	Porcupine homolog (Drosophila)	DHOF/FODH/MG61/PORC/PPN	PPH02777B
E06	Hs.696032	NM_006238	PPARD	Peroxisome proliferator-activated receptor delta	FAAR/NR1C2/NUC1/NUCI/NUCII/PPARB	PPH00455A
E07	Hs.524348	NM_153026	PRICKLE1	Prickle homolog 1 (Drosophila)	EPM1B/RILP	PPH07438B
E08	Hs.256587	NM_015617	PYGO1	Pygopus homolog 1 (Drosophila)	-	PPH15218B
E09	Hs.247077	NM_001664	RHOA	Ras homolog gene family, member A	ARH12/ARHA/RHO12/RHOH12	PPH00305G
E10	Hs.647774	NM_021205	RHOU	Ras homolog gene family, member U	ARHU/CDC42L1/G28K/WRCH1/hG28K	PPH08259A
E11	Hs.710868	NM_003707	RUVBL1	RuvB-like 1 (E. coli)	ECP54/INO80H/NMP238/PONTIN/Pontin52/RVB1/TIH1/TIP49/TIP49A	PPH15528A
E12	Hs.213424	NM_003012	SFRP1	Secreted frizzled-related protein 1	FRP/FRP-1/FRP1/FrzA/SARP2	PPH00344B
F01	Hs.658169	NM_003014	SFRP4	Secreted frizzled-related protein 4	FRP-4/FRPHE/sFRP-4	PPH02216F
F02	Hs.98367	NM_022454	SOX17	SRY (sex determining region Y)-box 17	VUR3	PPH02451A
F03	Hs.573153	NM_003202	TCF7	Transcription factor 7 (T-cell specific, HMG-box)	TCF-1	PPH02757B
F04	Hs.516297	NM_031283	TCF7L1	Transcription factor 7-like 1 (T-cell specific, HMG-box)	TCF-3/TCF3	PPH02745B
F05	Hs.197320	NM_005077	TLE1	Transducin-like enhancer of split 1 (E(sp1) homolog, Drosophila)	ESG/ESG1/GRG1	PPH06323F
F06	Hs.99477	NM_020335	VANGL2	Vang-like 2 (van gogh, Drosophila)	LPP1/LTAP/STB1/STBM/STBM1	PPH12377B
F07	Hs.284122	NM_007191	WIF1	WNT inhibitory factor 1	WIF-1	PPH02767G
F08	Hs.492974	NM_001204869	CCN4	Cellular communication network factor 4	WISP1/WISP1-OT1/WISP1-UT1/WISP1c/WISP1i/WISP1tc	PPH00982B
F09	Hs.248164	NM_005430	WNT1	Wingless-type MMTV integration site family, member 1	BMND16/INT1/OI15	PPH00984C
F10	Hs.121540	NM_025216	WNT10A	Wingless-type MMTV integration site family, member 10A	OODD/SSPS/STHAG4	PPH02748F
F11	Hs.108219	NM_004626	WNT11	Wingless-type MMTV integration site family, member 11	HWNT11	PPH02399C
F12	Hs.272375	NM_057168	WNT16	Wingless-type MMTV integration site family, member 16	-	PPH02766B
G01	Hs.567356	NM_003391	WNT2	Wingless-type MMTV integration site family member 2	INT1L1/IRP	PPH00430C
G02	Hs.258575	NM_004185	WNT2B	Wingless-type MMTV integration site family, member 2B	WNT13	PPH02764G
G03	Hs.445884	NM_030753	WNT3	Wingless-type MMTV integration site family, member 3	INT4/TETAMS	PPH02431A
G04	Hs.336930	NM_033131	WNT3A	Wingless-type MMTV integration site family, member 3A	-	PPH02772B
G05	Hs.25766	NM_030761	WNT4	Wingless-type MMTV integration site family, member 4	SERKAL/WNT-4	PPH02445C
G06	Hs.643085	NM_003392	WNT5A	Wingless-type MMTV integration site family, member 5A	hWNT5A	PPH02410A
G07	Hs.306051	NM_032642	WNT5B	Wingless-type MMTV integration site family, member 5B	-	PPH02447C
G08	Hs.29764	NM_006522	WNT6	Wingless-type MMTV integration site family, member 6	-	PPH02443C
G09	Hs.72290	NM_004625	WNT7A	Wingless-type MMTV integration site family, member 7A	-	PPH02465B
G10	Hs.512714	NM_058238	WNT7B	Wingless-type MMTV integration site family, member 7B	-	PPH02464C
G11	Hs.591274	NM_058244	WNT8A	Wingless-type MMTV integration site family, member 8A	WNT8D	PPH02444B
G12	Hs.149504	NM_003395	WNT9A	Wingless-type MMTV integration site family, member 9A	WNT14	PPH02773H
H01	Hs.520640	NM_001101	ACTB	Actin, beta	BRWS1/PS1TP5BP1	PPH00073G
H02	Hs.534255	NM_004048	B2M	Beta-2-microglobulin	-	PPH01094E
H03	Hs.592355	NM_002046	GAPDH	Glyceraldehyde-3-phosphate dehydrogenase	G3PD/GAPD/HEL-S-162eP	PPH00150F
H04	Hs.412707	NM_000194	HPRT1	Hypoxanthine phosphoribosyltransferase 1	HGPRT/HPRT	PPH01018C
H05	Hs.546285	NM_001002	RPLP0	Ribosomal protein, large, P0	L10E/LP0/P0/PRLP0/RPP0	PPH21138F
H06	N/A	SA_00105	HGDC	Human Genomic DNA Contamination	HIGX1A	PPH65835A
H07	N/A	SA_00104	RTC	Reverse Transcription Control	RTC	PPX63340A
H08	N/A	SA_00104	RTC	Reverse Transcription Control	RTC	PPX63340A
H09	N/A	SA_00104	RTC	Reverse Transcription Control	RTC	PPX63340A
H10	N/A	SA_00103	PPC	Positive PCR Control	PPC
H11	N/A	SA_00103	PPC	Positive PCR Control	PPC
H12	N/A	SA_00103	PPC	Positive PCR Control	PPC

## Sheet: Average Ct
Position	Symbol	AVG Ct			Standard Deviation
		Control Group	Group 1	Group 2	Control Group	Group 1	Group 2
A01	AES	13.59	15.01	13.99	0.000000	0.000000	0.000000
A02	APC	25.48	35.00	28.25	0.000000	0.000000	0.000000
A03	AXIN1	12.11	13.79	13.51	0.000000	0.000000	0.000000
A04	AXIN2	13.11	14.95	13.13	0.000000	0.000000	0.000000
A05	BCL9	13.75	14.67	13.17	0.000000	0.000000	0.000000
A06	BTRC	14.50	15.90	14.98	0.000000	0.000000	0.000000
A07	CCND1	16.16	17.53	16.12	0.000000	0.000000	0.000000
A08	CCND2	12.85	16.00	14.45	0.000000	0.000000	0.000000
A09	CSNK1A1	13.30	13.85	13.94	0.000000	0.000000	0.000000
A10	CSNK2A1	8.76	10.32	12.45	0.000000	0.000000	0.000000
A11	CTBP1	14.14	17.83	15.17	0.000000	0.000000	0.000000
A12	CTNNB1	14.51	15.01	14.76	0.000000	0.000000	0.000000
B01	CTNNBIP1	13.81	15.82	13.88	0.000000	0.000000	0.000000
B02	CXXC4	15.67	15.69	16.35	0.000000	0.000000	0.000000
B03	DAAM1	14.45	14.77	15.67	0.000000	0.000000	0.000000
B04	DAB2	15.32	15.69	15.45	0.000000	0.000000	0.000000
B05	DIXDC1	14.76	15.46	14.53	0.000000	0.000000	0.000000
B06	DKK1	17.45	20.11	18.63	0.000000	0.000000	0.000000
B07	DKK3	13.65	14.26	13.53	0.000000	0.000000	0.000000
B08	DVL1	17.89	19.28	16.85	0.000000	0.000000	0.000000
B09	DVL2	12.17	14.72	13.22	0.000000	0.000000	0.000000
B10	EP300	13.11	15.14	13.48	0.000000	0.000000	0.000000
B11	FBXW11	14.45	14.54	13.14	0.000000	0.000000	0.000000
B12	FBXW4	13.89	15.01	13.63	0.000000	0.000000	0.000000
C01	FGF4	17.73	20.49	19.05	0.000000	0.000000	0.000000
C02	FOSL1	13.83	15.32	14.95	0.000000	0.000000	0.000000
C03	FOXN1	11.78	13.58	12.45	0.000000	0.000000	0.000000
C04	FRAT1	13.93	15.99	15.60	0.000000	0.000000	0.000000
C05	FRZB	14.91	15.68	15.50	0.000000	0.000000	0.000000
C06	FZD1	14.00	15.25	14.61	0.000000	0.000000	0.000000
C07	FZD2	15.62	16.57	16.28	0.000000	0.000000	0.000000
C08	FZD3	14.57	15.62	15.02	0.000000	0.000000	0.000000
C09	FZD4	14.64	15.56	14.90	0.000000	0.000000	0.000000
C10	FZD5	15.65	16.80	16.49	0.000000	0.000000	0.000000
C11	FZD6	17.98	19.54	18.94	0.000000	0.000000	0.000000
C12	FZD7	14.74	15.51	14.80	0.000000	0.000000	0.000000
D01	FZD8	17.23	18.79	16.95	0.000000	0.000000	0.000000
D02	FZD9	17.52	17.98	17.66	0.000000	0.000000	0.000000
D03	GSK3A	12.98	14.70	13.96	0.000000	0.000000	0.000000
D04	GSK3B	12.84	14.49	15.58	0.000000	0.000000	0.000000
D05	JUN	16.88	17.02	17.25	0.000000	0.000000	0.000000
D06	KREMEN1	15.10	16.86	14.06	0.000000	0.000000	0.000000
D07	LEF1	16.86	17.53	16.90	0.000000	0.000000	0.000000
D08	LRP5	14.72	15.54	13.67	0.000000	0.000000	0.000000
D09	LRP6	12.91	14.77	13.63	0.000000	0.000000	0.000000
D10	MAPK8	14.25	15.14	15.07	0.000000	0.000000	0.000000
D11	MMP7	14.74	12.70	14.55	0.000000	0.000000	0.000000
D12	MYC	12.48	12.77	14.43	0.000000	0.000000	0.000000
E01	NFATC1	13.51	15.14	14.33	0.000000	0.000000	0.000000
E02	NKD1	14.44	15.45	14.07	0.000000	0.000000	0.000000
E03	NLK	15.19	16.25	15.74	0.000000	0.000000	0.000000
E04	PITX2	14.90	15.57	15.27	0.000000	0.000000	0.000000
E05	PORCN	14.59	17.89	15.63	0.000000	0.000000	0.000000
E06	PPARD	12.43	14.47	12.72	0.000000	0.000000	0.000000
E07	PRICKLE1	20.03	22.54	21.77	0.000000	0.000000	0.000000
E08	PYGO1	14.28	15.27	14.97	0.000000	0.000000	0.000000
E09	RHOA	7.80	9.25	11.45	0.000000	0.000000	0.000000
E10	RHOU	13.49	14.48	13.22	0.000000	0.000000	0.000000
E11	RUVBL1	12.13	13.96	12.88	0.000000	0.000000	0.000000
E12	SFRP1	14.16	15.17	13.76	0.000000	0.000000	0.000000
F01	SFRP4	15.10	15.60	15.21	0.000000	0.000000	0.000000
F02	SOX17	17.24	22.59	19.13	0.000000	0.000000	0.000000
F03	TCF7	12.26	14.78	13.30	0.000000	0.000000	0.000000
F04	TCF7L1	18.78	24.22	20.71	0.000000	0.000000	0.000000
F05	TLE1	14.76	14.84	13.16	0.000000	0.000000	0.000000
F06	VANGL2	13.91	14.98	13.79	0.000000	0.000000	0.000000
F07	WIF1	19.71	24.56	22.83	0.000000	0.000000	0.000000
F08	CCN4	15.15	16.51	14.55	0.000000	0.000000	0.000000
F09	WNT1	15.62	17.04	15.84	0.000000	0.000000	0.000000
F10	WNT10A	16.98	18.08	16.97	0.000000	0.000000	0.000000
F11	WNT11	14.00	15.52	14.59	0.000000	0.000000	0.000000
F12	WNT16	16.47	16.73	16.53	0.000000	0.000000	0.000000
G01	WNT2	14.83	15.49	14.08	0.000000	0.000000	0.000000
G02	WNT2B	22.01	32.94	26.76	0.000000	0.000000	0.000000
G03	WNT3	15.64	16.45	16.51	0.000000	0.000000	0.000000
G04	WNT3A	15.48	16.90	15.87	0.000000	0.000000	0.000000
G05	WNT4	12.64	15.26	13.02	0.000000	0.000000	0.000000
G06	WNT5A	13.79	15.02	14.16	0.000000	0.000000	0.000000
G07	WNT5B	18.99	22.59	20.58	0.000000	0.000000	0.000000
G08	WNT6	14.96	16.49	15.44	0.000000	0.000000	0.000000
G09	WNT7A	13.70	14.69	12.72	0.000000	0.000000	0.000000
G10	WNT7B	14.67	20.59	17.14	0.000000	0.000000	0.000000
G11	WNT8A	14.18	14.99	12.78	0.000000	0.000000	0.000000
G12	WNT9A	14.85	15.74	15.52	0.000000	0.000000	0.000000
H01	ACTB	10.88	12.24	10.83	0.000000	0.000000	0.000000
H02	B2M	21.45	23.06	21.89	0.000000	0.000000	0.000000
H03	GAPDH	9.17	10.97	9.60	0.000000	0.000000	0.000000
H04	HPRT1	13.62	14.43	14.25	0.000000	0.000000	0.000000
H05	RPLP0	5.00	7.00	8.04	0.000000	0.000000	0.000000

## Sheet: Average Delta(Ct)
Position	Symbol	AVG Delta(Ct) (Ct(GOI) - Ave Ct(HKG))			Standard Deviation
		Control Group	Group 1	Group 2	Control Group	Group 1	Group 2
A01	AES	1.57	1.47	1.07	0.000000	0.000000	0.000000
A02	APC	13.46	21.46	15.33	0.000000	0.000000	0.000000
A03	AXIN1	0.09	0.25	0.59	0.000000	0.000000	0.000000
A04	AXIN2	1.09	1.41	0.21	0.000000	0.000000	0.000000
A05	BCL9	1.73	1.13	0.25	0.000000	0.000000	0.000000
A06	BTRC	2.48	2.36	2.06	0.000000	0.000000	0.000000
A07	CCND1	4.14	3.99	3.20	0.000000	0.000000	0.000000
A08	CCND2	0.83	2.46	1.53	0.000000	0.000000	0.000000
A09	CSNK1A1	1.28	0.31	1.02	0.000000	0.000000	0.000000
A10	CSNK2A1	-3.26	-3.22	-0.47	0.000000	0.000000	0.000000
A11	CTBP1	2.12	4.29	2.25	0.000000	0.000000	0.000000
A12	CTNNB1	2.49	1.47	1.84	0.000000	0.000000	0.000000
B01	CTNNBIP1	1.79	2.28	0.96	0.000000	0.000000	0.000000
B02	CXXC4	3.65	2.15	3.43	0.000000	0.000000	0.000000
B03	DAAM1	2.43	1.23	2.75	0.000000	0.000000	0.000000
B04	DAB2	3.30	2.15	2.53	0.000000	0.000000	0.000000
B05	DIXDC1	2.74	1.92	1.61	0.000000	0.000000	0.000000
B06	DKK1	5.43	6.57	5.71	0.000000	0.000000	0.000000
B07	DKK3	1.63	0.72	0.61	0.000000	0.000000	0.000000
B08	DVL1	5.87	5.74	3.93	0.000000	0.000000	0.000000
B09	DVL2	0.15	1.18	0.30	0.000000	0.000000	0.000000
B10	EP300	1.09	1.60	0.56	0.000000	0.000000	0.000000
B11	FBXW11	2.43	1.00	0.22	0.000000	0.000000	0.000000
B12	FBXW4	1.87	1.47	0.71	0.000000	0.000000	0.000000
C01	FGF4	5.71	6.95	6.13	0.000000	0.000000	0.000000
C02	FOSL1	1.81	1.78	2.03	0.000000	0.000000	0.000000
C03	FOXN1	-0.24	0.04	-0.47	0.000000	0.000000	0.000000
C04	FRAT1	1.91	2.45	2.68	0.000000	0.000000	0.000000
C05	FRZB	2.89	2.14	2.58	0.000000	0.000000	0.000000
C06	FZD1	1.98	1.71	1.69	0.000000	0.000000	0.000000
C07	FZD2	3.60	3.03	3.36	0.000000	0.000000	0.000000
C08	FZD3	2.55	2.08	2.10	0.000000	0.000000	0.000000
C09	FZD4	2.62	2.02	1.98	0.000000	0.000000	0.000000
C10	FZD5	3.63	3.26	3.57	0.000000	0.000000	0.000000
C11	FZD6	5.96	6.00	6.02	0.000000	0.000000	0.000000
C12	FZD7	2.72	1.97	1.88	0.000000	0.000000	0.000000
D01	FZD8	5.21	5.25	4.03	0.000000	0.000000	0.000000
D02	FZD9	5.50	4.44	4.74	0.000000	0.000000	0.000000
D03	GSK3A	0.96	1.16	1.04	0.000000	0.000000	0.000000
D04	GSK3B	0.82	0.95	2.66	0.000000	0.000000	0.000000
D05	JUN	4.86	3.48	4.33	0.000000	0.000000	0.000000
D06	KREMEN1	3.08	3.32	1.14	0.000000	0.000000	0.000000
D07	LEF1	4.84	3.99	3.98	0.000000	0.000000	0.000000
D08	LRP5	2.70	2.00	0.75	0.000000	0.000000	0.000000
D09	LRP6	0.89	1.23	0.71	0.000000	0.000000	0.000000
D10	MAPK8	2.23	1.60	2.15	0.000000	0.000000	0.000000
D11	MMP7	2.72	-0.84	1.63	0.000000	0.000000	0.000000
D12	MYC	0.46	-0.77	1.51	0.000000	0.000000	0.000000
E01	NFATC1	1.49	1.60	1.41	0.000000	0.000000	0.000000
E02	NKD1	2.42	1.91	1.15	0.000000	0.000000	0.000000
E03	NLK	3.17	2.71	2.82	0.000000	0.000000	0.000000
E04	PITX2	2.88	2.03	2.35	0.000000	0.000000	0.000000
E05	PORCN	2.57	4.35	2.71	0.000000	0.000000	0.000000
E06	PPARD	0.41	0.93	-0.20	0.000000	0.000000	0.000000
E07	PRICKLE1	8.01	9.00	8.85	0.000000	0.000000	0.000000
E08	PYGO1	2.26	1.73	2.05	0.000000	0.000000	0.000000
E09	RHOA	-4.22	-4.29	-1.47	0.000000	0.000000	0.000000
E10	RHOU	1.47	0.94	0.30	0.000000	0.000000	0.000000
E11	RUVBL1	0.11	0.42	-0.04	0.000000	0.000000	0.000000
E12	SFRP1	2.14	1.63	0.84	0.000000	0.000000	0.000000
F01	SFRP4	3.08	2.06	2.29	0.000000	0.000000	0.000000
F02	SOX17	5.22	9.05	6.21	0.000000	0.000000	0.000000
F03	TCF7	0.24	1.24	0.38	0.000000	0.000000	0.000000
F04	TCF7L1	6.76	10.68	7.79	0.000000	0.000000	0.000000
F05	TLE1	2.74	1.30	0.24	0.000000	0.000000	0.000000
F06	VANGL2	1.89	1.44	0.87	0.000000	0.000000	0.000000
F07	WIF1	7.69	11.02	9.91	0.000000	0.000000	0.000000
F08	CCN4	3.13	2.97	1.63	0.000000	0.000000	0.000000
F09	WNT1	3.60	3.50	2.92	0.000000	0.000000	0.000000
F10	WNT10A	4.96	4.54	4.05	0.000000	0.000000	0.000000
F11	WNT11	1.98	1.98	1.67	0.000000	0.000000	0.000000
F12	WNT16	4.45	3.19	3.61	0.000000	0.000000	0.000000
G01	WNT2	2.81	1.95	1.16	0.000000	0.000000	0.000000
G02	WNT2B	9.99	19.40	13.84	0.000000	0.000000	0.000000
G03	WNT3	3.62	2.91	3.59	0.000000	0.000000	0.000000
G04	WNT3A	3.46	3.36	2.95	0.000000	0.000000	0.000000
G05	WNT4	0.62	1.72	0.10	0.000000	0.000000	0.000000
G06	WNT5A	1.77	1.48	1.24	0.000000	0.000000	0.000000
G07	WNT5B	6.97	9.05	7.66	0.000000	0.000000	0.000000
G08	WNT6	2.94	2.95	2.52	0.000000	0.000000	0.000000
G09	WNT7A	1.68	1.15	-0.20	0.000000	0.000000	0.000000
G10	WNT7B	2.65	7.05	4.22	0.000000	0.000000	0.000000
G11	WNT8A	2.16	1.45	-0.14	0.000000	0.000000	0.000000
G12	WNT9A	2.83	2.20	2.60	0.000000	0.000000	0.000000
H01	ACTB	-1.14	-1.30	-2.09	0.000000	0.000000	0.000000
H02	B2M	9.43	9.52	8.97	0.000000	0.000000	0.000000
H03	GAPDH	-2.85	-2.57	-3.32	0.000000	0.000000	0.000000
H04	HPRT1	1.60	0.89	1.33	0.000000	0.000000	0.000000
H05	RPLP0	-7.02	-6.54	-4.88	0.000000	0.000000	0.000000

## Sheet: 2^(-Avg.(Delta(Ct))
Position	Symbol	2^(-Avg.(Delta(Ct))
		Control Group	Group 1	Group 2
A01	AES	0.337744	0.360982	0.476980
A02	APC	0.000089	0.000000	0.000024
A03	AXIN1	0.942131	0.840896	0.665265
A04	AXIN2	0.471066	0.376312	0.865737
A05	BCL9	0.302289	0.456916	0.842063
A06	BTRC	0.179742	0.194791	0.240149
A07	CCND1	0.056877	0.062935	0.108970
A08	CCND2	0.564091	0.181747	0.346758
A09	CSNK1A1	0.412939	0.806642	0.493800
A10	CSNK2A1	9.606427	9.317869	1.387031
A11	CTBP1	0.230686	0.051119	0.210516
A12	CTNNB1	0.178500	0.360982	0.279709
B01	CTNNBIP1	0.289975	0.205898	0.514770
B02	CXXC4	0.079881	0.225313	0.092911
B03	DAAM1	0.186081	0.426317	0.148857
B04	DAB2	0.101813	0.225313	0.173379
B05	DIXDC1	0.150100	0.264255	0.328053
B06	DKK1	0.023260	0.010525	0.019130
B07	DKK3	0.323985	0.607097	0.656106
B08	DVL1	0.017146	0.018711	0.065698
B09	DVL2	0.903753	0.441351	0.813379
B10	EP300	0.471066	0.329877	0.679243
B11	FBXW11	0.186081	0.500000	0.859756
B12	FBXW4	0.274333	0.360982	0.612168
C01	FGF4	0.019157	0.008088	0.014298
C02	FOSL1	0.285983	0.291183	0.245195
C03	FOXN1	1.184272	0.972655	1.387031
C04	FRAT1	0.266831	0.183011	0.156258
C05	FRZB	0.135278	0.226880	0.167473
C06	FZD1	0.254194	0.305660	0.310357
C07	FZD2	0.082698	0.122428	0.097531
C08	FZD3	0.171229	0.236514	0.233582
C09	FZD4	0.163119	0.246558	0.253842
C10	FZD5	0.080996	0.104386	0.084319
C11	FZD6	0.016109	0.015625	0.015431
C12	FZD7	0.152196	0.255253	0.272061
D01	FZD8	0.027092	0.026278	0.061299
D02	FZD9	0.022158	0.046071	0.037473
D03	GSK3A	0.515484	0.447513	0.487002
D04	GSK3B	0.568015	0.517632	0.158439
D05	JUN	0.034530	0.089622	0.049790
D06	KREMEN1	0.118586	0.100134	0.454389
D07	LEF1	0.035012	0.062935	0.063460
D08	LRP5	0.154320	0.250000	0.595428
D09	LRP6	0.541112	0.426317	0.612168
D10	MAPK8	0.213751	0.329877	0.225625
D11	MMP7	0.152196	1.790050	0.323536
D12	MYC	0.729005	1.705270	0.351598
E01	NFATC1	0.357001	0.329877	0.376834
E02	NKD1	0.187375	0.266093	0.451250
E03	NLK	0.111414	0.152830	0.141807
E04	PITX2	0.136219	0.244855	0.196418
E05	PORCN	0.168872	0.049037	0.153042
E06	PPARD	0.754713	0.524858	1.150292
E07	PRICKLE1	0.003890	0.001953	0.002170
E08	PYGO1	0.209352	0.301452	0.241819
E09	RHOA	18.687478	19.562244	2.774062
E10	RHOU	0.361985	0.521233	0.813379
E11	RUVBL1	0.929161	0.747425	1.029540
E12	SFRP1	0.227510	0.323088	0.559419
F01	SFRP4	0.118586	0.239816	0.204759
F02	SOX17	0.026905	0.001887	0.013527
F03	TCF7	0.849096	0.423373	0.769504
F04	TCF7L1	0.009252	0.000610	0.004525
F05	TLE1	0.150100	0.406126	0.847920
F06	VANGL2	0.270556	0.368567	0.547906
F07	WIF1	0.004856	0.000482	0.001041
F08	CCN4	0.114546	0.127627	0.323536
F09	WNT1	0.082698	0.088388	0.132311
F10	WNT10A	0.032218	0.042986	0.060455
F11	WNT11	0.254194	0.253490	0.314689
F12	WNT16	0.045880	0.109576	0.082013
G01	WNT2	0.142991	0.258816	0.448133
G02	WNT2B	0.000986	0.000001	0.000068
G03	WNT3	0.081560	0.133046	0.083158
G04	WNT3A	0.091126	0.097396	0.129588
G05	WNT4	0.652477	0.303549	0.934327
G06	WNT5A	0.294023	0.358489	0.423960
G07	WNT5B	0.007999	0.001887	0.004951
G08	WNT6	0.130670	0.129408	0.174585
G09	WNT7A	0.312949	0.450625	1.150292
G10	WNT7B	0.159762	0.007546	0.053735
G11	WNT8A	0.224378	0.366021	1.103434
G12	WNT9A	0.141023	0.217638	0.165167
H01	ACTB	2.209929	2.462289	4.263387
H02	B2M	0.001454	0.001362	0.001997
H03	GAPDH	7.230022	5.938094	10.000498
H04	HPRT1	0.330793	0.539614	0.398320
H05	RPLP0	130.147158	93.054241	29.486854

## Sheet: Fold Change
Position	Symbol	Fold Change (comparing to control group)
		Group 1		Group 2
		Fold Change	Comments	Fold Change	Comments	Log2 Fold change	Log2 Fold change
A01	AES	1.07		1.41		0.0976108	0.495695
A02	APC	0.00	A	0.27		0	-1.88897
A03	AXIN1	0.89		0.71		-0.168123	-0.494109
A04	AXIN2	0.80		1.84		-0.321928	0.879706
A05	BCL9	1.51		2.79		0.594549	1.48027
A06	BTRC	1.08		1.34		0.111031	0.422233
A07	CCND1	1.11		1.92		0.15056	0.941106
A08	CCND2	0.32		0.61		-1.64386	-0.713119
A09	CSNK1A1	1.95		1.20		0.963474	0.263034
A10	CSNK2A1	0.97		0.14		-0.0439433	-2.8365
A11	CTBP1	0.22		0.91		-2.18442	-0.136062
A12	CTNNB1	2.02		1.57		1.01436	0.650765
B01	CTNNBIP1	0.71		1.78		-0.494109	0.831877
B02	CXXC4	2.82		1.16		1.4957	0.214125
B03	DAAM1	2.29		0.80		1.19535	-0.321928
B04	DAB2	2.21		1.70		1.14405	0.765535
B05	DIXDC1	1.76		2.19		0.815575	1.13093
B06	DKK1	0.45		0.82		-1.152	-0.286304
B07	DKK3	1.87		2.03		0.903038	1.02148
B08	DVL1	1.09		3.83		0.124328	1.93734
B09	DVL2	0.49		0.90		-1.02915	-0.152003
B10	EP300	0.70		1.44		-0.514573	0.526069
B11	FBXW11	2.69		4.62		1.42761	2.20789
B12	FBXW4	1.32		2.23		0.400538	1.15704
C01	FGF4	0.42		0.75		-1.25154	-0.415037
C02	FOSL1	1.02		0.86		0.0285692	-0.217591
C03	FOXN1	0.82		1.17		-0.286304	0.226509
C04	FRAT1	0.69		0.59		-0.535332	-0.761213
C05	FRZB	1.68		1.24		0.748461	0.31034
C06	FZD1	1.20		1.22		0.263034	0.286881
C07	FZD2	1.48		1.18		0.565597	0.238787
C08	FZD3	1.38		1.36		0.464668	0.443607
C09	FZD4	1.51		1.56		0.594549	0.641546
C10	FZD5	1.29		1.04		0.367371	0.0565835
C11	FZD6	0.97		0.96		-0.0439433	-0.0588937
C12	FZD7	1.68		1.79		0.748461	0.83996
D01	FZD8	0.97		2.26		-0.0439433	1.17632
D02	FZD9	2.08		1.69		1.05658	0.757023
D03	GSK3A	0.87		0.94		-0.200913	-0.0892673
D04	GSK3B	0.91		0.28		-0.136062	-1.8365
D05	JUN	2.60		1.44		1.37851	0.526069
D06	KREMEN1	0.84		3.83		-0.251539	1.93734
D07	LEF1	1.80		1.81		0.847997	0.85599
D08	LRP5	1.62		3.86		0.695994	1.9486
D09	LRP6	0.79		1.13		-0.340075	0.176323
D10	MAPK8	1.54		1.06		0.62293	0.0840643
D11	MMP7	11.76		2.13		3.55582	1.09085
D12	MYC	2.34		0.48		1.22651	-1.05889
E01	NFATC1	0.92		1.06		-0.120294	0.0840643
E02	NKD1	1.42		2.41		0.505891	1.26903
E03	NLK	1.37		1.27		0.454176	0.344828
E04	PITX2	1.80		1.44		0.847997	0.526069
E05	PORCN	0.29		0.91		-1.78588	-0.136062
E06	PPARD	0.70		1.52		-0.514573	0.604071
E07	PRICKLE1	0.50		0.56		-1	-0.836501
E08	PYGO1	1.44		1.16		0.526069	0.214125
E09	RHOA	1.05		0.15		0.0703893	-2.73697
E10	RHOU	1.44		2.25		0.526069	1.16993
E11	RUVBL1	0.80		1.11		-0.321928	0.15056
E12	SFRP1	1.42		2.46		0.505891	1.29866
F01	SFRP4	2.02		1.73		1.01436	0.790772
F02	SOX17	0.07		0.50		-3.8365	-1
F03	TCF7	0.50		0.91		-1	-0.136062
F04	TCF7L1	0.07		0.49		-3.8365	-1.02915
F05	TLE1	2.71		5.65		1.43829	2.49825
F06	VANGL2	1.36		2.03		0.443607	1.02148
F07	WIF1	0.10		0.21		-3.32193	-2.25154
F08	CCN4	1.11		2.82		0.15056	1.4957
F09	WNT1	1.07		1.60		0.0976108	0.678072
F10	WNT10A	1.33		1.88		0.411426	0.910733
F11	WNT11	1.00		1.24		0	0.31034
F12	WNT16	2.39		1.79		1.25701	0.83996
G01	WNT2	1.81		3.13		0.85599	1.64616
G02	WNT2B	0.00	A	0.07		0	-3.8365
G03	WNT3	1.63		1.02		0.704872	0.0285692
G04	WNT3A	1.07		1.42		0.0976108	0.505891
G05	WNT4	0.47		1.43		-1.08927	0.516015
G06	WNT5A	1.22		1.44		0.286881	0.526069
G07	WNT5B	0.24		0.62		-2.05889	-0.68966
G08	WNT6	0.99		1.34		-0.0144996	0.422233
G09	WNT7A	1.44		3.68		0.526069	1.87971
G10	WNT7B	0.05		0.34		-4.32193	-1.55639
G11	WNT8A	1.63		4.92		0.704872	2.29866
G12	WNT9A	1.54		1.17		0.62293	0.226509
H01	ACTB	1.11		1.93		0.15056	0.948601
H02	B2M	0.94		1.37		-0.0892673	0.454176
H03	GAPDH	0.82		1.38		-0.286304	0.464668
H04	HPRT1	1.63		1.20		0.704872	0.263034
H05	RPLP0	0.71		0.23		-0.494109	-2.12029

## Sheet: p-value
Position	Symbol	p-value (comparing to control group)
		Group 1	Group 2
A01	AES	0.000000	0.000000
A02	APC	0.000000	0.000000
A03	AXIN1	0.000000	0.000000
A04	AXIN2	0.000000	0.000000
A05	BCL9	0.000000	0.000000
A06	BTRC	0.000000	0.000000
A07	CCND1	0.000000	0.000000
A08	CCND2	0.000000	0.000000
A09	CSNK1A1	0.000000	0.000000
A10	CSNK2A1	0.000000	0.000000
A11	CTBP1	0.000000	0.000000
A12	CTNNB1	0.000000	0.000000
B01	CTNNBIP1	0.000000	0.000000
B02	CXXC4	0.000000	0.000000
B03	DAAM1	0.000000	0.000000
B04	DAB2	0.000000	0.000000
B05	DIXDC1	0.000000	0.000000
B06	DKK1	0.000000	0.000000
B07	DKK3	0.000000	0.000000
B08	DVL1	0.000000	0.000000
B09	DVL2	0.000000	0.000000
B10	EP300	0.000000	0.000000
B11	FBXW11	0.000000	0.000000
B12	FBXW4	0.000000	0.000000
C01	FGF4	0.000000	0.000000
C02	FOSL1	0.000000	0.000000
C03	FOXN1	0.000000	0.000000
C04	FRAT1	0.000000	0.000000
C05	FRZB	0.000000	0.000000
C06	FZD1	0.000000	0.000000
C07	FZD2	0.000000	0.000000
C08	FZD3	0.000000	0.000000
C09	FZD4	0.000000	0.000000
C10	FZD5	0.000000	0.000000
C11	FZD6	0.000000	0.000000
C12	FZD7	0.000000	0.000000
D01	FZD8	0.000000	0.000000
D02	FZD9	0.000000	0.000000
D03	GSK3A	0.000000	0.000000
D04	GSK3B	0.000000	0.000000
D05	JUN	0.000000	0.000000
D06	KREMEN1	0.000000	0.000000
D07	LEF1	0.000000	0.000000
D08	LRP5	0.000000	0.000000
D09	LRP6	0.000000	0.000000
D10	MAPK8	0.000000	0.000000
D11	MMP7	0.000000	0.000000
D12	MYC	0.000000	0.000000
E01	NFATC1	0.000000	0.000000
E02	NKD1	0.000000	0.000000
E03	NLK	0.000000	0.000000
E04	PITX2	0.000000	0.000000
E05	PORCN	0.000000	0.000000
E06	PPARD	0.000000	0.000000
E07	PRICKLE1	0.000000	0.000000
E08	PYGO1	0.000000	0.000000
E09	RHOA	0.000000	0.000000
E10	RHOU	0.000000	0.000000
E11	RUVBL1	0.000000	0.000000
E12	SFRP1	0.000000	0.000000
F01	SFRP4	0.000000	0.000000
F02	SOX17	0.000000	0.000000
F03	TCF7	0.000000	0.000000
F04	TCF7L1	0.000000	0.000000
F05	TLE1	0.000000	0.000000
F06	VANGL2	0.000000	0.000000
F07	WIF1	0.000000	0.000000
F08	CCN4	0.000000	0.000000
F09	WNT1	0.000000	0.000000
F10	WNT10A	0.000000	0.000000
F11	WNT11	0.000000	0.000000
F12	WNT16	0.000000	0.000000
G01	WNT2	0.000000	0.000000
G02	WNT2B	0.000000	0.000000
G03	WNT3	0.000000	0.000000
G04	WNT3A	0.000000	0.000000
G05	WNT4	0.000000	0.000000
G06	WNT5A	0.000000	0.000000
G07	WNT5B	0.000000	0.000000
G08	WNT6	0.000000	0.000000
G09	WNT7A	0.000000	0.000000
G10	WNT7B	0.000000	0.000000
G11	WNT8A	0.000000	0.000000
G12	WNT9A	0.000000	0.000000
H01	ACTB	0.000000	0.000000
H02	B2M	0.000000	0.000000
H03	GAPDH	0.000000	0.000000
H04	HPRT1	0.000000	0.000000
H05	RPLP0	0.000000	0.000000

## Sheet: Fold Regulation
Position	Symbol	Up-Down Regulation (comparing to control group)
		Group 1		Group 2
		Fold Regulation	Comments	Fold Regulation	Comments
A01	AES	1.07		1.41
A02	APC	-256.71	A	-3.66
A03	AXIN1	-1.12		-1.42
A04	AXIN2	-1.25		1.84
A05	BCL9	1.51		2.79
A06	BTRC	1.08		1.34
A07	CCND1	1.11		1.92
A08	CCND2	-3.1		-1.63
A09	CSNK1A1	1.95		1.2
A10	CSNK2A1	-1.03		-6.93
A11	CTBP1	-4.51		-1.1
A12	CTNNB1	2.02		1.57
B01	CTNNBIP1	-1.41		1.78
B02	CXXC4	2.82		1.16
B03	DAAM1	2.29		-1.25
B04	DAB2	2.21		1.7
B05	DIXDC1	1.76		2.19
B06	DKK1	-2.21		-1.22
B07	DKK3	1.87		2.03
B08	DVL1	1.09		3.83
B09	DVL2	-2.05		-1.11
B10	EP300	-1.43		1.44
B11	FBXW11	2.69		4.62
B12	FBXW4	1.32		2.23
C01	FGF4	-2.37		-1.34
C02	FOSL1	1.02		-1.17
C03	FOXN1	-1.22		1.17
C04	FRAT1	-1.46		-1.71
C05	FRZB	1.68		1.24
C06	FZD1	1.2		1.22
C07	FZD2	1.48		1.18
C08	FZD3	1.38		1.36
C09	FZD4	1.51		1.56
C10	FZD5	1.29		1.04
C11	FZD6	-1.03		-1.04
C12	FZD7	1.68		1.79
D01	FZD8	-1.03		2.26
D02	FZD9	2.08		1.69
D03	GSK3A	-1.15		-1.06
D04	GSK3B	-1.1		-3.59
D05	JUN	2.6		1.44
D06	KREMEN1	-1.18		3.83
D07	LEF1	1.8		1.81
D08	LRP5	1.62		3.86
D09	LRP6	-1.27		1.13
D10	MAPK8	1.54		1.06
D11	MMP7	11.76		2.13
D12	MYC	2.34		-2.07
E01	NFATC1	-1.08		1.06
E02	NKD1	1.42		2.41
E03	NLK	1.37		1.27
E04	PITX2	1.8		1.44
E05	PORCN	-3.44		-1.1
E06	PPARD	-1.44		1.52
E07	PRICKLE1	-1.99		-1.79
E08	PYGO1	1.44		1.16
E09	RHOA	1.05		-6.74
E10	RHOU	1.44		2.25
E11	RUVBL1	-1.24		1.11
E12	SFRP1	1.42		2.46
F01	SFRP4	2.02		1.73
F02	SOX17	-14.26		-1.99
F03	TCF7	-2.01		-1.1
F04	TCF7L1	-15.18		-2.04
F05	TLE1	2.71		5.65
F06	VANGL2	1.36		2.03
F07	WIF1	-10.08		-4.67
F08	CCN4	1.11		2.82
F09	WNT1	1.07		1.6
F10	WNT10A	1.33		1.88
F11	WNT11	-1		1.24
F12	WNT16	2.39		1.79
G01	WNT2	1.81		3.13
G02	WNT2B	-682.18	A	-14.44
G03	WNT3	1.63		1.02
G04	WNT3A	1.07		1.42
G05	WNT4	-2.15		1.43
G06	WNT5A	1.22		1.44
G07	WNT5B	-4.24		-1.62
G08	WNT6	-1.01		1.34
G09	WNT7A	1.44		3.68
G10	WNT7B	-21.17		-2.97
G11	WNT8A	1.63		4.92
G12	WNT9A	1.54		1.17
H01	ACTB	1.11		1.93
H02	B2M	-1.07		1.37
H03	GAPDH	-1.22		1.38
H04	HPRT1	1.63		1.2
H05	RPLP0	-1.4		-4.41
